# Supplementary material for: Using Power Analysis to Choose the Unit of Randomization, Outcome, and Approach for Subgroup Analysis for a Multilevel Randomized Controlled Clinical Trial to Reduce Disparities in Cardiovascular Health
Source: Prev Sci. 2024 May 20;25(Suppl 3):433–45. doi: 10.1007/s11121-024-01673-y (PMC11239604; doi:10.1007/s11121-024-01673-y)
Supplement: Supplementary file 2 — Supplementary file2 (ZIP 303 KB) [file 11121_2024_1673_MOESM2_ESM.zip]

Archive with 17 entries (17 files):
- P0101.lst
- P0101.sas
- p0101.sas7bdat
- P0102.lst
- P0102.sas
- P0201.lst
- P0201.png
- P0201.sas
- P0301.lst
- P0301.png
- P0301.sas
- P0401.lst
- P0401.png
- P0401.sas
- POWERLIB22.IML
- THREEONE.IML
- Index.txt
