# Supplementary material for: Using Power Analysis to Choose the Unit of Randomization, Outcome, and Approach for Subgroup Analysis for a Multilevel Randomized Controlled Clinical Trial to Reduce Disparities in Cardiovascular Health
Source: Prev Sci. 2024 May 20;25(Suppl 3):433–45. doi: 10.1007/s11121-024-01673-y (PMC11239604; doi:10.1007/s11121-024-01673-y)
Supplement: Supplementary file 2 — Supplementary file2 (ZIP 303 KB) [file 11121_2024_1673_MOESM2_ESM.zip › P0101.lst]

P0101.SAS Compute power of main effect Intervention                            1
Compare composite vs multivariate: U=I vs U=J(P,1,1)
Compare randomization levels                      14:08 Sunday, October 29, 2023
Model=1 way or 2 way factorial

                                    PLOTLIST

      5      53     101     147       .     147     153       .     145     146

SCENARIO   LEVEL    NALT  SCORES    REPN FACTORS    NSUB

       5       1       1       1      20       1       2
   NALL   RANKX     NUE   DFHLT RHOAVEL      MINV    DELTA   SIGMAL

     20       1      19      19   0.656        20    0.313    0.019  0.012  
                                                              0.012  0.019  
SIGMASTAR    THETA

    0.002    0.125
      C       U ESSENCEX

      1  -0.125        1
          0.125         
         -0.125         
          0.125         
         -0.125         
          0.125         
         -0.125         
          0.125         
         -0.125         
          0.125         
         -0.125         
          0.125         
         -0.125         
          0.125         
         -0.125         
          0.125         
                                BETA
        COL1    COL2    COL3    COL4    COL5    COL6    COL7    COL8

ROW1       0       1       0       0       0       0       0       0

                                BETA
        COL9   COL10   COL11   COL12   COL13   COL14   COL15   COL16

ROW1       0       0       0       0       0       0       0       0
P0101.SAS Compute power of main effect Intervention                            2
Compare composite vs multivariate: U=I vs U=J(P,1,1)
Compare randomization levels                      14:08 Sunday, October 29, 2023
Model=1 way or 2 way factorial

                                    PLOTLIST

      5      53     101     147       .     147     153       .     145     146

SCENARIO   LEVEL    NALT  SCORES    REPN FACTORS    NSUB

      53       2       1       1      20       1       2
   NALL   RANKX     NUE   DFHLT RHOAVEL      MINV    DELTA   SIGMAL

     20       1      19      19   0.568        20    0.313    0.020  0.011  
                                                              0.011  0.020  
SIGMASTAR    THETA

    0.002    0.125
      C       U ESSENCEX

      1  -0.125        1
          0.125         
         -0.125         
          0.125         
         -0.125         
          0.125         
         -0.125         
          0.125         
         -0.125         
          0.125         
         -0.125         
          0.125         
         -0.125         
          0.125         
         -0.125         
          0.125         
                                BETA
        COL1    COL2    COL3    COL4    COL5    COL6    COL7    COL8

ROW1       0       1       0       0       0       0       0       0

                                BETA
        COL9   COL10   COL11   COL12   COL13   COL14   COL15   COL16

ROW1       0       0       0       0       0       0       0       0
P0101.SAS Compute power of main effect Intervention                            3
Compare composite vs multivariate: U=I vs U=J(P,1,1)
Compare randomization levels                      14:08 Sunday, October 29, 2023
Model=1 way or 2 way factorial

                                    PLOTLIST

      5      53     101     147       .     147     153       .     145     146

SCENARIO   LEVEL    NALT  SCORES    REPN FACTORS    NSUB

     101       3       1       1      20       1       2
   NALL   RANKX     NUE   DFHLT RHOAVEL      MINV    DELTA   SIGMAL

     20       1      19      19   0.475        20    0.313    0.021  0.010  
                                                              0.010  0.021  
SIGMASTAR    THETA

    0.003    0.125
      C       U ESSENCEX

      1  -0.125        1
          0.125         
         -0.125         
          0.125         
         -0.125         
          0.125         
         -0.125         
          0.125         
         -0.125         
          0.125         
         -0.125         
          0.125         
         -0.125         
          0.125         
         -0.125         
          0.125         
                                BETA
        COL1    COL2    COL3    COL4    COL5    COL6    COL7    COL8

ROW1       0       1       0       0       0       0       0       0

                                BETA
        COL9   COL10   COL11   COL12   COL13   COL14   COL15   COL16

ROW1       0       0       0       0       0       0       0       0
P0101.SAS Compute power of main effect Intervention                            4
Compare composite vs multivariate: U=I vs U=J(P,1,1)
Compare randomization levels                      14:08 Sunday, October 29, 2023
Model=1 way or 2 way factorial

                                    PLOTLIST

      5      53     101     147       .     147     153       .     145     146

SCENARIO   LEVEL    NALT  SCORES    REPN FACTORS    NSUB

     145       4       1       1       5       1       2
        NALL   RANKX     NUE   DFHLT RHOAVEL         MINV
        Col1    Col2    Col3    Col4    Col5 Col6    Col7

ROW1      10       2       8       8    .             2.5

           DELTA       SIGMAL       SIGMASTAR
     Col8   Col9 Col10  Col11 Col12     Col13 Col14

ROW1       0.039        0.016           0.002      
 THETA

 0.125
      C               U ESSENCEX

      0       1   0.125        1       0
                  0.125        1       1
                  0.125                 
                  0.125                 
                  0.125                 
                  0.125                 
                  0.125                 
                  0.125                 
                              BETA

      0       0       0       0       0       0       0       0
      1       0       0       0       0       0       0       0
P0101.SAS Compute power of main effect Intervention                            5
Compare composite vs multivariate: U=I vs U=J(P,1,1)
Compare randomization levels                      14:08 Sunday, October 29, 2023
Model=1 way or 2 way factorial

                                    PLOTLIST

      5      53     101     147       .     147     153       .     145     146

SCENARIO   LEVEL    NALT  SCORES    REPN FACTORS    NSUB

     146       4       1       1       5       2       2
        NALL   RANKX     NUE   DFHLT RHOAVEL         MINV
        Col1    Col2    Col3    Col4    Col5 Col6    Col7

ROW1      20       4      16      16    .               5

           DELTA       SIGMAL       SIGMASTAR
     Col8   Col9 Col10  Col11 Col12     Col13 Col14

ROW1       0.078        0.016           0.002      
 THETA

 0.125
      C                               U ESSENCEX

      0       1       0     0.5   0.125        1       0       0       0
                                  0.125        1       1       0       0
                                  0.125        1       0       1       0
                                  0.125        1       1       1       1
                                  0.125                                 
                                  0.125                                 
                                  0.125                                 
                                  0.125                                 
                              BETA

      0       0       0       0       0       0       0       0
      1       0       0       0       0       0       0       0
      0       0       0       0       0       0       0       0
      0       0       0       0       0       0       0       0
P0101.SAS Compute power of main effect Intervention                            6
Compare composite vs multivariate: U=I vs U=J(P,1,1)
Compare randomization levels                      14:08 Sunday, October 29, 2023
Model=1 way or 2 way factorial

                                    PLOTLIST

      5      53     101     147       .     147     153       .     145     146

SCENARIO   LEVEL    NALT  SCORES    REPN FACTORS    NSUB

     147       4       1       1      10       1       2
        NALL   RANKX     NUE   DFHLT RHOAVEL         MINV
        Col1    Col2    Col3    Col4    Col5 Col6    Col7

ROW1      20       2      18      18    .               5

           DELTA       SIGMAL       SIGMASTAR
     Col8   Col9 Col10  Col11 Col12     Col13 Col14

ROW1       0.078        0.016           0.002      
 THETA

 0.125
      C               U ESSENCEX

      0       1   0.125        1       0
                  0.125        1       1
                  0.125                 
                  0.125                 
                  0.125                 
                  0.125                 
                  0.125                 
                  0.125                 
                              BETA

      0       0       0       0       0       0       0       0
      1       0       0       0       0       0       0       0
P0101.SAS Compute power of main effect Intervention                            7
Compare composite vs multivariate: U=I vs U=J(P,1,1)
Compare randomization levels                      14:08 Sunday, October 29, 2023
Model=1 way or 2 way factorial

                                    PLOTLIST

      5      53     101     147       .     147     153       .     145     146

SCENARIO   LEVEL    NALT  SCORES    REPN FACTORS    NSUB

     153       4       1       8      10       1       2
   NALL   RANKX     NUE   DFHLT RHOAVEL      MINV

     20       2      18      11    .            5  
 DELTA                                                    SIGMAL

 5.000  0.000  0.000  0.000  0.000  0.000  0.000  0.000    0.016  
 0.000  0.000  0.000  0.000  0.000  0.000  0.000  0.000           
 0.000  0.000  0.000  0.000  0.000  0.000  0.000  0.000           
 0.000  0.000  0.000  0.000  0.000  0.000  0.000  0.000           
 0.000  0.000  0.000  0.000  0.000  0.000  0.000  0.000           
 0.000  0.000  0.000  0.000  0.000  0.000  0.000  0.000           
 0.000  0.000  0.000  0.000  0.000  0.000  0.000  0.000           
 0.000  0.000  0.000  0.000  0.000  0.000  0.000  0.000           
SIGMASTAR

    0.016  0.000  0.000  0.000  0.000  0.000  0.000  0.000  
    0.000  0.016  0.000  0.000  0.000  0.000  0.000  0.000  
    0.000  0.000  0.016  0.000  0.000  0.000  0.000  0.000  
    0.000  0.000  0.000  0.016  0.000  0.000  0.000  0.000  
    0.000  0.000  0.000  0.000  0.016  0.000  0.000  0.000  
    0.000  0.000  0.000  0.000  0.000  0.016  0.000  0.000  
    0.000  0.000  0.000  0.000  0.000  0.000  0.016  0.000  
    0.000  0.000  0.000  0.000  0.000  0.000  0.000  0.016  
                         THETA

 1.000  0.000  0.000  0.000  0.000  0.000  0.000  0.000
      C               U

      0       1       1       0       0       0       0       0       0       0
                      0       1       0       0       0       0       0       0
                      0       0       1       0       0       0       0       0
                      0       0       0       1       0       0       0       0
                      0       0       0       0       1       0       0       0
                      0       0       0       0       0       1       0       0
                      0       0       0       0       0       0       1       0
                      0       0       0       0       0       0       0       1
ESSENCEX            BETA

       1       0       0       0       0       0       0       0       0       0
       1       1       1       0       0       0       0       0       0       0
P0101.SAS Compute power of main effect Intervention                            8
Compare composite vs multivariate: U=I vs U=J(P,1,1)
Compare randomization levels                      14:08 Sunday, October 29, 2023
Model=1 way or 2 way factorial

SCENARIO=1 LEVEL=1 SCORES=1 NALT=1 NSUB=2 REPN=5 K_OUTER=6 K_MIDDLE=6 K_INNER=8 

  Obs    FACTORS    DFHLT    ALPHA    BETASCAL    TOTAL_N    POWER

    1       1         4       0.05      0.00         5       0.050
    2       1         4       0.05      0.01         5       0.050
    3       1         4       0.05      0.02         5       0.051
    4       1         4       0.05      0.03         5       0.053
    5       1         4       0.05      0.04         5       0.056
    6       1         4       0.05      0.05         5       0.059
    7       1         4       0.05      0.06         5       0.062
    8       1         4       0.05      0.07         5       0.067
    9       1         4       0.05      0.08         5       0.072
   10       1         4       0.05      0.09         5       0.078
   11       1         4       0.05      0.10         5       0.085
   12       1         4       0.05      0.11         5       0.092
   13       1         4       0.05      0.12         5       0.100
   14       1         4       0.05      0.13         5       0.109
   15       1         4       0.05      0.14         5       0.118
   16       1         4       0.05      0.15         5       0.129
   17       1         4       0.05      0.16         5       0.140
   18       1         4       0.05      0.17         5       0.151
   19       1         4       0.05      0.18         5       0.164
   20       1         4       0.05      0.19         5       0.177
