# Supplementary material for: Using Power Analysis to Choose the Unit of Randomization, Outcome, and Approach for Subgroup Analysis for a Multilevel Randomized Controlled Clinical Trial to Reduce Disparities in Cardiovascular Health
Source: Prev Sci. 2024 May 20;25(Suppl 3):433–45. doi: 10.1007/s11121-024-01673-y (PMC11239604; doi:10.1007/s11121-024-01673-y)
Supplement: Supplementary file 2 — Supplementary file2 (ZIP 303 KB) [file 11121_2024_1673_MOESM2_ESM.zip › P0101.sas]

%LET JOB=P0101;
%LET NCELL_LIST = 5 10 20 ;  *# ISU per cell;
%LET NSUB =  2; *# subgroups, >=2;
%LET NALTLIST = 1 2 4 8 ; *# alternatives true in composite;
%LET ALPHA = 0.05; *Type 1 error rate;
TITLE1 "&JOB..SAS Compute power of main effect Intervention";
TITLE2 "Compare composite vs multivariate: U=I vs U=J(P,1,1)";
TITLE3 "Compare randomization levels";
TITLE4 "Model=1 way or 2 way factorial";
*Intervention vs standard of care, balanced X, median cluster sizes, 1 time;
*Design level: Outer to Inner, indexed 4, 3,2,1 <=> ISU, Cluster 3,2,1;
*Variance component model, i.e. Additive direct product covariance;

LIBNAME  OUT01 ".";

PROC IML;
%INCLUDE ".\POWERLIB22.IML"/NOSOURCE2;
%INCLUDE ".\THREEONE.IML"  /  SOURCE2;
RESET FUZZ FW=7;
KNAMES={"K_INNER" , "K_MIDDLE" , "K_OUTER"}; 
RHONAMES={"RHO3" "RHO2" "RHO1"}; 
OPT_OFF= { UN BOX WARN  RHO  CM GG SIGSCAL}; 
OPT_ON = { NOPRINT COLLAPSE};
NCELLV=({ &NCELL_LIST })`;
NSUB= &NSUB; 
TX1=I(NSUB);
NTREATMENTS=2;
ESSENCEX4=J(NTREATMENTS,1,1)||TX1[*,2:NTREATMENTS];
ESSENCEXSUB=J(NSUB,1,1)||TX1[*,2:NSUB];
NALTV=({ &NALTLIST })`;
P=MAX(NALTV); *# Outcomes in composite;
ALPHA = &ALPHA;
MAXSCAL=1.00;
BETASCAL=DO(0,MAXSCAL,MAXSCAL/100); *mean dif intervention-cntl;
PLOTLIST={5 53 101 147 . 147 153 . 145 146};
SCENARIO = 0;
  DO K_OUTER     = 8 TO 8 BY 2 ; *Outermost clustering;
    DO K_MIDDLE  = 6 TO 6 BY 2 ; *Middle    clustering; 
      DO K_INNER = 6 TO 6 BY 2 ; *Innermost clustering; 
        DO RHO1=0.05 TO 0.05;
          DO RHO2 =0.01 TO 0.01 BY .09;
            DO RHO3 = 0.01 TO 0.01 BY .09;
            *Outer to inner in cov. model equations is left to right, 3 2 1;
            *Vector indexing in IML is 1,2,3 order;
            K  = K_INNER//K_MIDDLE//K_OUTER;
            RHOA=RHO1//RHO2//RHO3;*Additive model parameters;
            RHOC=(RHOA[3]+RHOA[2]+RHOA[1])//(RHOA[3]+RHOA[2])//RHOA[3];
            *RHOC=rho observed;
            *RHOA=(RHOC[1]-RHOC[2])//(RHOC[2]-RHOC[3])//RHOC[3];
            TERMA1=J(K[3]#K[2]#K[1],K[3]#K[2]#K[1],RHOA[3]);
            TERMA2=I(K[3]) @ J( K[2]#K[1], K[2]#K[1],RHOA[2] ); 
            TERMA3=I(K[3]#K[2]) @   J( K[1], K[1], RHOA[1] );
            TERMA4=I(K[3]#K[2]#K[1])#(1-RHOA[+]);
            SIGMAA=TERMA1+TERMA2+TERMA3+TERMA4; *clustering covariance;
            FREE TERMA1 TERMA2 TERMA3 TERMA4;
              DO LEVEL=1 TO 4 BY 1; *Design level;
              IF LEVEL=1 THEN RAAA="IAA";
              IF LEVEL=2 THEN RAAA="AIA";
              IF LEVEL=3 THEN RAAA="AAI";
              IF LEVEL=4 THEN RAAA="AAA";
              *Compute cluster averaged covar for power equiv Y*T=X*B*T+E*T;
              * V(row(E*T)`) = T`*SIGMAA*T = T`*SIGMAC*T ;
              SIGMAONE=THREEONE(SIGMAA,K,RAAA);
              IF LEVEL=4 THEN DO;
                              ESSENCEXL=ESSENCEX4;
                              CL = {0 1};
                              BETAL={0, 1};
                              UL={1}; 
                              SIGMAL=SIGMAONE;
                              RHOAVEL=.;
                              END;
              IF LEVEL<4 THEN DO;
                              ESSENCEXL = {1};
                              CL={1};
                              BETAL={0 1};
                              UL={-1, 1};
                              DIMONE=NCOL(SIGMAONE);
                              IF MOD(DIMONE,2)^=0 THEN DO;
                                 PRINT LEVEL " SIGMA size=" DIMONE " not even #" ; 
                                 STOP;
                                 END;
                              HALF=J( DIMONE/{2} , 1, ({1}/(DIMONE/{2})) ); 
                              THALF= I(2) @ HALF;
                              SIGMAL=THALF`*SIGMAONE*THALF;
                              RHOAVEL=SIGMAL[1,2]/SIGMAL[1,1];
                              END; 
              SIGMA= I(P) @ SIGMAL;
                DO IALT=1 TO NROW(NALTV);
                NALT=NALTV[IALT];
                JALT=J(1,NALT,1);
                IF (P-NALT)>0 THEN JALT=JALT||J(1,P-NALT,0);
                  DO SCORES=1 TO P BY P-1;
                  IF SCORES=1 THEN U=J(P,1,1/P) @ UL ;
                              ELSE U= I(SCORES) @ UL ;
                    DO INCELL=1 TO NROW(NCELLV);
                    REPN=NCELLV[INCELL];
                      DO FACTORS=1 TO 2;
                      SCENARIO=SCENARIO+1;
                      IF FACTORS=1 THEN DO; *Main effect, no subgroups;
                         ESSENCEX=ESSENCEXL;
                         BETA=JALT @ BETAL;
                         C=CL;
                         END;    
                      IF FACTORS=2 THEN DO; *Main effect, ignore subgroups;
                         ESSENCEX=ESSENCEXL@ESSENCEXSUB;
                         DQ=NCOL(ESSENCEX)-NCOL(ESSENCEXL);
                         BETA1= BETAL//J(DQ,NCOL(BETAL),0);
                         BETA = JALT @ BETA1 ;
                         IF LEVEL<4 THEN C=CL || J(NROW(CL),DQ,0);
                                    ELSE C= ({0 2 0 1})/2; 
                         END;
                      NALL=NROW(ESSENCEX)#REPN;
                      RANKX=NCOL(ESSENCEX);
                      NUE=NALL-RANKX;
                      DFHLT=NUE-NCOL(U)+1;
                      IF DFHLT<=0 THEN CONTINUE; *Skip undefined cases; 
                      SIGMASTAR=U`*SIGMA*U;
                      STDSTAR=SQRT(VECDIAG(SIGMASTAR));
                      THETA=C*BETA*U;
                      MINV=INV( C* INV((ESSENCEX`*ESSENCEX)#REPN) *C` );
                      DELTA=THETA`*MINV*THETA;
                      IF (SUM(SCENARIO=PLOTLIST)>0) THEN PRINT / PLOTLIST ,,
                        SCENARIO LEVEL NALT SCORES REPN FACTORS NSUB ,
                            NALL RANKX NUE DFHLT  RHOAVEL[FORMAT=6.3] " " 
                            MINV " " DELTA[FORMAT=6.3] " " SIGMAL[FORMAT=6.3] " " 
                            SIGMASTAR[FORMAT=6.3] " " THETA[FORMAT=6.3] , 
                            C  U ESSENCEX BETA;
                      RUN POWER;
                      HOLD0=( SCENARIO||LEVEL||NALT||SCORES||REPN||FACTORS||NSUB||DFHLT||
                            K_OUTER||K_MIDDLE||K_INNER||RHO3||RHO2||RHO1 );
                      HOLD1=J(NROW(_HOLDPOWER),1,1)@HOLD0 ; 
                      HOLDALL=HOLDALL//(HOLD1||_HOLDPOWER);
                      END; *FACTORS;
                    END; *REPN;
                  END;   *SCORES;
                END;     *NALT;
              END;       *LEVEL;
            END; *RHO1;
          END;   *RHO2;
        END;     *RHO3;
      END;       *Inner;
    END;         *Middle;
  END;           *Outer;
DPOWER=NCOL(_HOLDPOWER);
HOLDNM={"SCENARIO" "LEVEL" "NALT" "SCORES" "REPN" "FACTORS" "NSUB" "DFHLT"}||
        KNAMES`|| RHONAMES || _HOLDPOWERLBL[1,1:(DPOWER-1)]||{"POWER"};
CREATE ONE FROM HOLDALL[COLNAME=HOLDNM];
APPEND FROM HOLDALL;
CLOSE ONE;


DATA OUT01.&JOB;
LENGTH DEFAULT=4;
     SET ONE;
     
PROC PRINT DATA=OUT01.&JOB(OBS=20) UNIFORM ;
BY SCENARIO LEVEL SCORES NALT NSUB REPN 
       K_OUTER K_MIDDLE K_INNER RHO3 RHO2 RHO1;
