# Supplementary material for: Using Power Analysis to Choose the Unit of Randomization, Outcome, and Approach for Subgroup Analysis for a Multilevel Randomized Controlled Clinical Trial to Reduce Disparities in Cardiovascular Health
Source: Prev Sci. 2024 May 20;25(Suppl 3):433–45. doi: 10.1007/s11121-024-01673-y (PMC11239604; doi:10.1007/s11121-024-01673-y)
Supplement: Supplementary file 2 — Supplementary file2 (ZIP 303 KB) [file 11121_2024_1673_MOESM2_ESM.zip › P0102.lst]

P0102.SAS Power of main effect Intervention                                    1
Level                                             14:17 Sunday, October 29, 2023

SCENARIO   LEVEL   NALT   SCORES   REPN   FACTORS   NSUB   DFHLT   TOTAL_N

     5       1       1       1      20       1        2      19       20  
    53       2       1       1      20       1        2      19       20  
   101       3       1       1      20       1        2      19       20  
   147       4       1       1      10       1        2      18       20  
P0102.SAS Power of main effect Intervention                                    2
Level                                             14:17 Sunday, October 29, 2023

               Plot of POWER*BETASCAL.  Symbol is value of LEVEL.

  1.0 ˆ                 11111111111111111111111111111111111
      ‚               1122333         4444
      ‚              1 233         444
      ‚             1 233         44
      ‚            1 2 3        44
      ‚            12 3        44
POWER ‚           1 23        4
      ‚           12 3       4
      ‚          1 23       4
      ‚          12 3      4
      ‚           23      44
      ‚         123      44
  0.5 ˆ         123     44
      ‚        123      4
      ‚        123     4
      ‚        23     4
      ‚       123    4
      ‚       13    4
      ‚      123   4
      ‚      13  44
      ‚     12  44
      ‚    12 44
      ‚   11444
      ‚ 1134
  0.0 ˆ
      Šƒˆƒƒƒƒƒƒƒƒƒˆƒƒƒƒƒƒƒƒƒˆƒƒƒƒƒƒƒƒƒˆƒƒƒƒƒƒƒƒƒˆƒƒƒƒƒƒƒƒƒˆƒƒƒƒƒƒƒƒƒƒƒƒƒ
       0.0       0.2       0.4       0.6       0.8       1.0

                                   BETASCAL

NOTE: 262 obs hidden.
P0102.SAS Power of main effect Intervention                                    3
Composite vs multivariate                         14:17 Sunday, October 29, 2023

SCENARIO   LEVEL   NALT   SCORES   REPN   FACTORS   NSUB   DFHLT   TOTAL_N

   147       4       1       1      10       1        2      18       20  
   153       4       1       8      10       1        2      11       20  
   159       4       2       1      10       1        2      18       20  
   165       4       2       8      10       1        2      11       20  
   171       4       4       1      10       1        2      18       20  
   177       4       4       8      10       1        2      11       20  
   183       4       8       1      10       1        2      18       20  
   189       4       8       8      10       1        2      11       20  
P0102.SAS Power of main effect Intervention                                    4
Composite vs multivariate                         14:17 Sunday, October 29, 2023

NALT=1

              Plot of POWER*BETASCAL.  Symbol is value of SCORES.

  1.0 ˆ                      888888888888811111111111111111
      ‚                   888         1111
      ‚                  88        111
      ‚                 88        11
      ‚                88       11
      ‚                8       11
POWER ‚               8       1
      ‚               8      1
      ‚              8      1
      ‚              8     1
      ‚             8     11
      ‚             8    11
  0.5 ˆ            8    11
      ‚            8    1
      ‚           8    1
      ‚           8   1
      ‚          8   1
      ‚         88  1
      ‚         8  1
      ‚        8 11
      ‚       8811
      ‚      811
      ‚    1111
      ‚ 1111
  0.0 ˆ
      Šƒˆƒƒƒƒƒƒƒƒƒˆƒƒƒƒƒƒƒƒƒˆƒƒƒƒƒƒƒƒƒˆƒƒƒƒƒƒƒƒƒˆƒƒƒƒƒƒƒƒƒˆƒƒƒƒƒƒƒƒƒƒƒƒƒ
       0.0       0.2       0.4       0.6       0.8       1.0

                                   BETASCAL

NOTE: 101 obs hidden.
P0102.SAS Power of main effect Intervention                                    5
Composite vs multivariate                         14:17 Sunday, October 29, 2023

NALT=2

              Plot of POWER*BETASCAL.  Symbol is value of SCORES.

  1.0 ˆ                881111111111111111111111111111111111
      ‚              88111
      ‚             8811
      ‚             81
      ‚            811
      ‚            81
POWER ‚           81
      ‚           81
      ‚          81
      ‚           1
      ‚          1
      ‚         81
  0.5 ˆ         1
      ‚         8
      ‚        81
      ‚        1
      ‚        1
      ‚       1
      ‚       1
      ‚      1
      ‚     18
      ‚    11
      ‚   11
      ‚ 118
  0.0 ˆ
      Šƒˆƒƒƒƒƒƒƒƒƒˆƒƒƒƒƒƒƒƒƒˆƒƒƒƒƒƒƒƒƒˆƒƒƒƒƒƒƒƒƒˆƒƒƒƒƒƒƒƒƒˆƒƒƒƒƒƒƒƒƒƒƒƒƒ
       0.0       0.2       0.4       0.6       0.8       1.0

                                   BETASCAL

NOTE: 122 obs hidden.
P0102.SAS Power of main effect Intervention                                    6
Composite vs multivariate                         14:17 Sunday, October 29, 2023

NALT=4

              Plot of POWER*BETASCAL.  Symbol is value of SCORES.

  1.0 ˆ          111111111111111111111111111111111111111111
      ‚         188
      ‚        1 8
      ‚        18
      ‚       1 8
      ‚
POWER ‚       18
      ‚
      ‚      1 8
      ‚
      ‚      18
      ‚
  0.5 ˆ     1 8
      ‚
      ‚      8
      ‚     1
      ‚      8
      ‚    18
      ‚
      ‚    18
      ‚   18
      ‚   18
      ‚  18
      ‚ 11
  0.0 ˆ
      Šƒˆƒƒƒƒƒƒƒƒƒˆƒƒƒƒƒƒƒƒƒˆƒƒƒƒƒƒƒƒƒˆƒƒƒƒƒƒƒƒƒˆƒƒƒƒƒƒƒƒƒˆƒƒƒƒƒƒƒƒƒƒƒƒƒ
       0.0       0.2       0.4       0.6       0.8       1.0

                                   BETASCAL

NOTE: 128 obs hidden.
P0102.SAS Power of main effect Intervention                                    7
Composite vs multivariate                         14:17 Sunday, October 29, 2023

NALT=8

              Plot of POWER*BETASCAL.  Symbol is value of SCORES.

  1.0 ˆ      1111111111111111111111111111111111111111111111
      ‚     1  8
      ‚     1 8
      ‚
      ‚    1  8
      ‚
POWER ‚      8
      ‚
      ‚    1 8
      ‚
      ‚
      ‚     8
  0.5 ˆ   1
      ‚
      ‚     8
      ‚
      ‚
      ‚   18
      ‚
      ‚    8
      ‚  18
      ‚
      ‚  18
      ‚ 18
  0.0 ˆ
      Šƒˆƒƒƒƒƒƒƒƒƒˆƒƒƒƒƒƒƒƒƒˆƒƒƒƒƒƒƒƒƒˆƒƒƒƒƒƒƒƒƒˆƒƒƒƒƒƒƒƒƒˆƒƒƒƒƒƒƒƒƒƒƒƒƒ
       0.0       0.2       0.4       0.6       0.8       1.0

                                   BETASCAL

NOTE: 135 obs hidden.
P0102.SAS Power of main effect Intervention                                    8
Subgroup vs Two Way                               14:17 Sunday, October 29, 2023

SCENARIO   LEVEL   NALT   SCORES   REPN   FACTORS   NSUB   DFHLT   TOTAL_N

   145       4       1       1       5       1        2       8       10  
   146       4       1       1       5       2        2      16       20  
P0102.SAS Power of main effect Intervention                                    9
Subgroup vs Two Way                               14:17 Sunday, October 29, 2023

              Plot of POWER*BETASCAL.  Symbol is value of FACTORS.

  1.0 ˆ                                   22222222222222222
      ‚                               22222          111111
      ‚                             22            1111
      ‚                           22           111
      ‚                         22           11
      ‚                        22          11
POWER ‚                       22         11
      ‚                      22         11
      ‚                     22        11
      ‚                    22        11
      ‚                   22       11
      ‚                  22       11
  0.5 ˆ                  2       1
      ‚                 2      11
      ‚                2      11
      ‚               2      1
      ‚              2     11
      ‚             2     11
      ‚            2    11
      ‚          22   11
      ‚         22  11
      ‚       22 111
      ‚    2211111
      ‚ 11111
  0.0 ˆ
      Šƒˆƒƒƒƒƒƒƒƒƒˆƒƒƒƒƒƒƒƒƒˆƒƒƒƒƒƒƒƒƒˆƒƒƒƒƒƒƒƒƒˆƒƒƒƒƒƒƒƒƒˆƒƒƒƒƒƒƒƒƒƒƒƒƒ
       0.0       0.2       0.4       0.6       0.8       1.0

                                   BETASCAL

NOTE: 87 obs hidden.
