# Supplementary material for: Using Power Analysis to Choose the Unit of Randomization, Outcome, and Approach for Subgroup Analysis for a Multilevel Randomized Controlled Clinical Trial to Reduce Disparities in Cardiovascular Health
Source: Prev Sci. 2024 May 20;25(Suppl 3):433–45. doi: 10.1007/s11121-024-01673-y (PMC11239604; doi:10.1007/s11121-024-01673-y)
Supplement: Supplementary file 2 — Supplementary file2 (ZIP 303 KB) [file 11121_2024_1673_MOESM2_ESM.zip › P0102.sas]

%LET JOB=P0102;
TITLE1 "&JOB..SAS Power of main effect Intervention";
* "Compare composite vs multivariate: U=I vs U=J(P,1,1)";
* "Compare randomization levels";
* "Compare Simple Main Effect test in subgroup vs FullModelInEveryCell";
*Design level: Outer to Inner, indexed 4, 3,2,1 <=> ISU, Cluster 3,2,1;

LIBNAME  IN01 ".\";

*HOLDNM={"SCENARIO" "LEVEL" "NALT" "SCORES" "REPN" "FACTORS" "NSUB" "DFHLT"}||
        KNAMES`|| RHONAMES || _HOLDPOWERLBL[1,1:(DPOWER-1)]||{"POWER"};

DATA ONE;
     SET IN01.P0101;
BY SCENARIO;
IF FIRST.SCENARIO THEN OUTPUT;
KEEP SCENARIO LEVEL  NALT SCORES REPN FACTORS NSUB TOTAL_N NUE DFHLT;


PROC PRINT DATA=ONE(WHERE=( ((LEVEL<4)&(NALT=1)&(SCORES=1)&(REPN=20)&(FACTORS=1)) |
                            ((LEVEL=4)&(SCORES=1)&(NALT=1)&(REPN=10)&(FACTORS=1))
                          ) ) NOOBS UNIFORM;
TITLE2 "Level";
PROC PLOT DATA=IN01.P0101(WHERE=( ((LEVEL<4)&(NALT=1)&(SCORES=1)&(REPN=20)&(FACTORS=1)) |
                                  ((LEVEL=4)&(NALT=1)&(SCORES=1)&(REPN=10)&(FACTORS=1))
                                ) );
PLOT POWER*BETASCAL=LEVEL/VPOS=25 HPOS=65 VAXIS=0 TO 1 BY .5 ;
TITLE2 "Level";
RUN;


PROC PRINT DATA=ONE( WHERE=((LEVEL=4)&(REPN=10)&(FACTORS=1)) ) NOOBS UNIFORM;
TITLE2 "Composite vs multivariate";
PROC PLOT DATA=IN01.P0101( WHERE=((LEVEL=4)&(REPN=10)&(FACTORS=1)) );
PLOT POWER*BETASCAL=SCORES/VPOS=25 HPOS=65 VAXIS=0 TO 1 BY .5 ;
BY NALT;
TITLE2 "Composite vs multivariate";
RUN;

     
PROC PRINT DATA=ONE(WHERE=( ((LEVEL=4)&(NALT=1)&(SCORES=1)&(REPN=5)&(FACTORS=1)) |
                            ((LEVEL=4)&(NALT=1)&(SCORES=1)&(REPN=5)&(FACTORS=2))
                          ) ) NOOBS UNIFORM; 
TITLE2 "Subgroup vs Two Way";
PROC PLOT DATA=IN01.P0101(WHERE=( ((LEVEL=4)&(NALT=1)&(SCORES=1)&(REPN=5)&(FACTORS=1)) |
                                  ((LEVEL=4)&(NALT=1)&(SCORES=1)&(REPN=5)&(FACTORS=2))
                                ) ); 
PLOT POWER*BETASCAL=FACTORS/VPOS=25 HPOS=65 VAXIS=0 TO 1 BY .5 ;
TITLE2 "Subgroup vs Two Way";
