# Supplementary material for: Using Power Analysis to Choose the Unit of Randomization, Outcome, and Approach for Subgroup Analysis for a Multilevel Randomized Controlled Clinical Trial to Reduce Disparities in Cardiovascular Health
Source: Prev Sci. 2024 May 20;25(Suppl 3):433–45. doi: 10.1007/s11121-024-01673-y (PMC11239604; doi:10.1007/s11121-024-01673-y)
Supplement: Supplementary file 2 — Supplementary file2 (ZIP 303 KB) [file 11121_2024_1673_MOESM2_ESM.zip › P0201.lst]

P0201.SAS Power by Randomized level           14:29 Sunday, October 29, 2023   1

The FREQ Procedure

                                     Cumulative    Cumulative
SCENARIO    Frequency     Percent     Frequency      Percent
ƒƒƒƒƒƒƒƒƒƒƒƒƒƒƒƒƒƒƒƒƒƒƒƒƒƒƒƒƒƒƒƒƒƒƒƒƒƒƒƒƒƒƒƒƒƒƒƒƒƒƒƒƒƒƒƒƒƒƒƒƒ
       5         101       25.00           101        25.00  
      53         101       25.00           202        50.00  
     101         101       25.00           303        75.00  
     147         101       25.00           404       100.00  


                                  Cumulative    Cumulative
LEVEL    Frequency     Percent     Frequency      Percent
ƒƒƒƒƒƒƒƒƒƒƒƒƒƒƒƒƒƒƒƒƒƒƒƒƒƒƒƒƒƒƒƒƒƒƒƒƒƒƒƒƒƒƒƒƒƒƒƒƒƒƒƒƒƒƒƒƒƒ
    1         101       25.00           101        25.00  
    2         101       25.00           202        50.00  
    3         101       25.00           303        75.00  
    4         101       25.00           404       100.00  


                                 Cumulative    Cumulative
REPN    Frequency     Percent     Frequency      Percent
ƒƒƒƒƒƒƒƒƒƒƒƒƒƒƒƒƒƒƒƒƒƒƒƒƒƒƒƒƒƒƒƒƒƒƒƒƒƒƒƒƒƒƒƒƒƒƒƒƒƒƒƒƒƒƒƒƒ
  10         101       25.00           101        25.00  
  20         303       75.00           404       100.00  
