# Supplementary material for: Using Power Analysis to Choose the Unit of Randomization, Outcome, and Approach for Subgroup Analysis for a Multilevel Randomized Controlled Clinical Trial to Reduce Disparities in Cardiovascular Health
Source: Prev Sci. 2024 May 20;25(Suppl 3):433–45. doi: 10.1007/s11121-024-01673-y (PMC11239604; doi:10.1007/s11121-024-01673-y)
Supplement: Supplementary file 2 — Supplementary file2 (ZIP 303 KB) [file 11121_2024_1673_MOESM2_ESM.zip › P0201.sas]

%LET JOB     =P0201;
%LET SCENARIO =1;
%LET PLT= PNG ;

TITLE1 "&JOB..SAS Power by Randomized level";
*TITLE2 "Randomize at design level 1, 2 or 3, or 4, median cluster sizes";
*Authors:	Deb Glueck, Kylie Harrall, KEM;

LIBNAME  IN01 ".\";
FILENAME OUT01 ".\&JOB..&PLT";

DATA ONE;
     SET IN01.P0101(RENAME=(RHO3=RHOout RHO2=RHOmid RHO1=RHOin)); 
IF ((LEVEL<4)&(SCORES=1)&(NALT=1)&(REPN=20)&(FACTORS=1)) |
   ((LEVEL=4)&(SCORES=1)&(NALT=1)&(REPN=10)&(FACTORS=1)) THEN OUTPUT;
LABEL BETASCAL="Intervention Difference";

PROC FORMAT;
VALUE	LEVEL	1 = "Participant"
				   	2 = "Provider"
				   	3 = "Clinic" 
				   	4 = "Hospital";
				   	
PROC FREQ DATA=ONE;
TABLES SCENARIO LEVEL REPN;

ODS LISTING IMAGE_DPI=300;
ODS GRAPHICS ON / NOBORDER OUTPUTFMT=&PLT IMAGENAME="&JOB" 
               WIDTH = 3IN HEIGHT = 2.5IN ATTRPRIORITY = NONE ;
PROC SGPLOT  DATA = ONE;
SERIES Y = POWER  X = BETASCAL / GROUP = LEVEL LINEATTRS=(THICKNESS=2)
                       CURVELABELATTRS=(SIZE=11 FAMILY="Palatino Linotype") 
                       DATALABELATTRS=(SIZE=11 FAMILY="Palatino Linotype");
XAXIS LABEL= "Intervention Effect" LABELATTRS=(SIZE=11 FAMILY="Palatino Linotype")
                               VALUEATTRS=(SIZE=11 FAMILY="Palatino Linotype")
              VALUES=(0 TO 1 BY .2) ;
YAXIS LABEL= "Power"        LABELATTRS=(SIZE=11 FAMILY="Palatino Linotype")
                          VALUEATTRS=(SIZE=11 FAMILY="Palatino Linotype")
              VALUES=(0 TO 1 BY .2) ;
KEYLEGEND / TITLE = "" TITLEATTRS=(SIZE=11 FAMILY="Palatino Linotype")
                    VALUEATTRS=(SIZE=11 FAMILY="Palatino Linotype");
FORMAT LEVEL LEVEL.;
STYLEATTRS DATALINEPATTERNS=(DOT SHORTDASH LONGDASH SOLID)
           DATACONTRASTCOLORS=(BLACK) ;
  REFLINE  0.90 /  AXIS=Y LINEATTRS=(PATTERN=SOLID COLOR=GRAY THICKNESS=1);
  REFLINE  0.05 /  AXIS=Y LINEATTRS=(PATTERN=SOLID COLOR=GRAY THICKNESS=1);
