# Supplementary material for: Using Power Analysis to Choose the Unit of Randomization, Outcome, and Approach for Subgroup Analysis for a Multilevel Randomized Controlled Clinical Trial to Reduce Disparities in Cardiovascular Health
Source: Prev Sci. 2024 May 20;25(Suppl 3):433–45. doi: 10.1007/s11121-024-01673-y (PMC11239604; doi:10.1007/s11121-024-01673-y)
Supplement: Supplementary file 2 — Supplementary file2 (ZIP 303 KB) [file 11121_2024_1673_MOESM2_ESM.zip › P0301.sas]

%LET JOB = P0301;
%LET PLT    =  PNG;
TITLE1 "&JOB P=8 True=1 multivar vs composite";

LIBNAME IN01 ".\";
FILENAME OUT01 ".\&JOB..&PLT";

DATA ONE;
     SET IN01.P0101;
IF (LEVEL=4)&(NALT=1)&(REPN=10)&(FACTORS=1) THEN OUTPUT;
LABEL BETASCAL="Intervention Difference";
 
PROC FORMAT;
VALUE	SCORES  1 = "Composite"
				   	  8 = "Multivariate" ;	
VALUE	LEVEL   1 = "Participant"
				   	  2 = "Provider"
				   	  3 = "Clinic" 
				   	  4 = "Hospital";
VALUE FACTORS 1 = "Subgroup"
			   	    2 = "Full";
PROC FREQ DATA=ONE;
TABLES SCENARIO SCORES;
				   	
ODS LISTING IMAGE_DPI=300;
ODS GRAPHICS ON / NOBORDER OUTPUTFMT=&PLT IMAGENAME="&JOB" 
               WIDTH = 3IN HEIGHT = 2.5IN ATTRPRIORITY = NONE ;
PROC SGPLOT DATA = ONE ;
SERIES Y = POWER  X = BETASCAL / GROUP = SCORES LINEATTRS=(THICKNESS=2)
                       CURVELABELATTRS=(SIZE=11 FAMILY="Palatino Linotype") 
                       DATALABELATTRS=(SIZE=11 FAMILY="Palatino Linotype");
XAXIS LABEL= "Intervention Effect" LABELATTRS=(SIZE=11 FAMILY="Palatino Linotype")
                               VALUEATTRS=(SIZE=11 FAMILY="Palatino Linotype")
              VALUES=(0 TO 1 BY .2);
YAXIS LABEL= "Power"        LABELATTRS=(SIZE=11 FAMILY="Palatino Linotype")
                          VALUEATTRS=(SIZE=11 FAMILY="Palatino Linotype")
              VALUES=(0 TO 1 BY .2) ;
KEYLEGEND / TITLE = "" TITLEATTRS=(SIZE=11 FAMILY="Palatino Linotype")
                    VALUEATTRS=(SIZE=11 FAMILY="Palatino Linotype");
FORMAT SCORES SCORES.;
STYLEATTRS DATALINEPATTERNS=(SOLID DOT)
           DATACONTRASTCOLORS=(BLACK) ;
  REFLINE  0.90 /  AXIS=Y LINEATTRS=(PATTERN=SOLID COLOR=GRAY THICKNESS=1);
  REFLINE  0.05 /  AXIS=Y LINEATTRS=(PATTERN=SOLID COLOR=GRAY THICKNESS=1);
