# Supplementary material for: Using Power Analysis to Choose the Unit of Randomization, Outcome, and Approach for Subgroup Analysis for a Multilevel Randomized Controlled Clinical Trial to Reduce Disparities in Cardiovascular Health
Source: Prev Sci. 2024 May 20;25(Suppl 3):433–45. doi: 10.1007/s11121-024-01673-y (PMC11239604; doi:10.1007/s11121-024-01673-y)
Supplement: Supplementary file 2 — Supplementary file2 (ZIP 303 KB) [file 11121_2024_1673_MOESM2_ESM.zip › P0401.lst]

P0401 power Subgroup vs Full Model            14:29 Sunday, October 29, 2023   1

The FREQ Procedure

                                     Cumulative    Cumulative
SCENARIO    Frequency     Percent     Frequency      Percent
ƒƒƒƒƒƒƒƒƒƒƒƒƒƒƒƒƒƒƒƒƒƒƒƒƒƒƒƒƒƒƒƒƒƒƒƒƒƒƒƒƒƒƒƒƒƒƒƒƒƒƒƒƒƒƒƒƒƒƒƒƒ
     145         101       50.00           101        50.00  
     146         101       50.00           202       100.00  


                                    Cumulative    Cumulative
FACTORS    Frequency     Percent     Frequency      Percent
ƒƒƒƒƒƒƒƒƒƒƒƒƒƒƒƒƒƒƒƒƒƒƒƒƒƒƒƒƒƒƒƒƒƒƒƒƒƒƒƒƒƒƒƒƒƒƒƒƒƒƒƒƒƒƒƒƒƒƒƒ
      1         101       50.00           101        50.00  
      2         101       50.00           202       100.00  
