# Supplementary material for: Using Power Analysis to Choose the Unit of Randomization, Outcome, and Approach for Subgroup Analysis for a Multilevel Randomized Controlled Clinical Trial to Reduce Disparities in Cardiovascular Health
Source: Prev Sci. 2024 May 20;25(Suppl 3):433–45. doi: 10.1007/s11121-024-01673-y (PMC11239604; doi:10.1007/s11121-024-01673-y)
Supplement: Supplementary file 2 — Supplementary file2 (ZIP 303 KB) [file 11121_2024_1673_MOESM2_ESM.zip › P0401.sas]

%LET JOB = P0401;
%LET PLT    =  PNG;
TITLE1 "&JOB power Subgroup vs Full Model";
  
LIBNAME IN01 ".\";
FILENAME OUT01 ".\&JOB..&PLT";

DATA ONE;
     SET IN01.P0101;
IF ((LEVEL=4)&(NALT=1)&(SCORES=1)&(REPN=5)&(FACTORS=1)) |
   ((LEVEL=4)&(NALT=1)&(SCORES=1)&(REPN=5)&(FACTORS=2))   THEN OUTPUT;
LABEL BETASCAL="Intervention Difference";

PROC FORMAT;
VALUE FACTORS 1 = "Subgroup"
			   	    2 = "Full";
		         
PROC FREQ DATA=ONE;
TABLES SCENARIO FACTORS;
                		
ODS LISTING IMAGE_DPI=300;
ODS GRAPHICS ON / NOBORDER OUTPUTFMT=&PLT IMAGENAME="&JOB" 
               WIDTH = 3IN HEIGHT = 2.5IN ATTRPRIORITY = NONE ;
PROC SGPLOT DATA = ONE ;
SERIES Y = POWER  X = BETASCAL / GROUP = FACTORS LINEATTRS=(THICKNESS=2)
                       CURVELABELATTRS=(SIZE=11 FAMILY="Palatino Linotype") 
                       DATALABELATTRS=(SIZE=11 FAMILY="Palatino Linotype");
XAXIS LABEL= "Intervention Effect" LABELATTRS=(SIZE=11 FAMILY="Palatino Linotype")
                                   VALUEATTRS=(SIZE=11 FAMILY="Palatino Linotype")
                                  VALUES=(0 TO 1 BY .2);
YAXIS LABEL= "Power"              LABELATTRS=(SIZE=11 FAMILY="Palatino Linotype")
                                  VALUEATTRS=(SIZE=11 FAMILY="Palatino Linotype")
                                  VALUES=(0 TO 1 BY .2) ;
KEYLEGEND / TITLE = "" TITLEATTRS=(SIZE=11 FAMILY="Palatino Linotype")
                       VALUEATTRS=(SIZE=11 FAMILY="Palatino Linotype");
FORMAT FACTORS FACTORS.;
STYLEATTRS DATALINEPATTERNS=(DOT SOLID)
           DATACONTRASTCOLORS=(BLACK) ;
  REFLINE  0.90 /  AXIS=Y LINEATTRS=(PATTERN=SOLID COLOR=GRAY THICKNESS=1);
  REFLINE  0.05 /  AXIS=Y LINEATTRS=(PATTERN=SOLID COLOR=GRAY THICKNESS=1);
