# Supplementary material for: Using Power Analysis to Choose the Unit of Randomization, Outcome, and Approach for Subgroup Analysis for a Multilevel Randomized Controlled Clinical Trial to Reduce Disparities in Cardiovascular Health
Source: Prev Sci. 2024 May 20;25(Suppl 3):433–45. doi: 10.1007/s11121-024-01673-y (PMC11239604; doi:10.1007/s11121-024-01673-y)
Supplement: Supplementary file 2 — Supplementary file2 (ZIP 303 KB) [file 11121_2024_1673_MOESM2_ESM.zip › POWERLIB22.IML]

*************************************************************************
* September 2, 2013 *
*************************************************************************
* 23456789A123456789B123456789C123456789D123456789E123456789F123456789G
*************************************************************************
* *
* This SAS code, used inside PROC IML via an INCLUDE statement, *
* performs a power analysis of multivariate linear hypotheses *
* of the form C*BETA*U - THETA0 = 0. The associated model is *
* Y=X*BETA+E. Users must enter PROC IML to create the following *
* matrices. *
* *
* Note: Vectors may be entered as rows or columns. *
* *
* A) REQUIRED MATRICES *
* *
* (1) ESSENCEX, the essence design matrix. Users unfamiliar with *
* this matrix may simply enter the full design matrix and *
* specify that REPN below be equal to 1. *
* *
* (2) SIGMA, the hypothesized covariance matrix *
* *
* (3) BETA, the matrix of hypothesized regression coefficients *
* *
* (4) C, "between" subject contrast for pre-multiplying BETA *
* *
* WARNING: C must be full rank. *
* By default, ESSENCEX must be full rank, unless option *
* LTFR is on *
* *
* B) OPTIONAL MATRICES *
* *
* (1) U, "within" subject contrast for post-multiplying BETA *
* Default of I(P), where P = NCOL(BETA). *
* *
* WARNING: U must be full rank. *
* U`*SIGMA*U must be symmetric and positive definite. *
* For univariate repeated measures tests, U must be *
* proportional to an orthonormal matrix and orthogonal *
* to a column of 1's, unless option ORTHU is specified. *
* If ORTHU is specified, the program computes a U matrix *
* with the required properties from the user upplied U. *
* *
* (2) THETA0, the matrix of constants to be subtracted from *
* C*BETA*U (CBU). Default matrix of zeroes. *
* *
* (3) REPN, (vector), the # of times each row of ESSENCEX is *
* duplicated. Default of {1}. *
* *
* (4) BETASCAL, (vector), multipliers of BETA. *
* Default of {1}. *
* *
* (5) SIGSCAL, (vector), multipliers of SIGMA. *
* Default of {1}. *
* *
* (6) RHOSCAL, (vector), multipliers of RHO (correlation matrix *
* computed internally from SIGMA). *
* Default of {1}. *
* *
* (7) ALPHA, (vector), the Type I error rate (test size). *
* Default of .05. *
* *
* (8) ROUND, (scalar) # of places to which power values will *
* be rounded. Default of 3. *
* *
* (9) TOLERANCE, (scalar) value not tolerated, numeric zero, *
* used for checking singularity, division problems, etc. *
* singularity. Default of 1E-12. *
* *
* (10) UCDF, a 1x1, 5x1 or 1x5 vector of choices of calculation *
* for UNIREP test statistic CDF. *
* *
* If a 5x1 or 1x5 matrix is specified, the elements correspond *
* to choices for calculation of the CDF of: *
* *
* UCDF[1] --> Uncorrected test *
* UCDF[2] --> Huynh-Feldt test *
* UCDF[3] --> Huynh-Feldt test with Chi-Muller *
* UCDF[4] --> Geisser-Greenhouse test *
* UCDF[5] --> Box conservative test *
* Where: *
* *
* UCDF[J] =1 --> Muller and Barton (1989) approximation *
* =2 --> Muller, Edwards and Taylor (2004) approximation *
* =3 --> Muller, Edwards and Taylor (2004) exact, via *
* Davies' algorithm. This algorithm may fail -- if it *
* does, this choice will yield missing values. *
* =4 --> Muller, Edwards and Taylor (2004) exact as in *
* choice 3, except if the Davies' algorithm fails, *
* this replaces the missing value with the value *
* resulting from choice 2 *
* *
* Specifying a 1x1 matrix with choice 1, 2, 3, or 4 as described *
* above gives the same method for all four tests. *
* *
* If UCDF is not specified, the default is {2 2 2 2 2}`. *
* *
* (11) UMETHOD, a 1x1, 3x1, or 1x3 vector of choices of approximation*
* of mean epsilon hat and mean epsilon tilde for the Huynh-Feldt*
* and Geisser-Greenhouse UNIREP tests. *
* *
* If a 3x1 or 1x3 matrix is specified, the elements correspond *
* to choices for: *
* *
* UMETHOD[1] --> Huynh-Feldt test *
* UMETHOD[2] --> Huynh-Feldt test with Chi-Muller *
* UMETHOD[3] --> Geisser-Greenhouse test *
* *
* and *
* *
* UMETHOD[J] =1 --> Muller and Barton (1989) approximation *
* =2 --> Method 1, Muller, Edwards, and Taylor (2004)*
* *
* Specifying a 1x1 matrix causes the same approximation to be *
* used for both tests, with choice 1 or 2 as described above. *
* *
* If UMETHOD is not specified, the default is {2, 2, 2} *
* *
* *
* O'Brien & Shieh (1992, OS) recommended multipling noncentrality by *
* N/[N-rankk(X)] if min(rk(C),rk(U))>1 for multivariate tests. *
* *
* (12) MMETHOD default= {4,2,2} *
* MMETHOD[1] Choices for Hotelling-Lawley Trace *
* = 1 Pillai (1954, 55) 1 moment null approx *
* = 2 McKeon (1974) two moment null approx *
* = 3 Pillai (1959) one moment null approx+ OS noncen mult*
* = 4 McKeon (1974) two moment null approx+ OS noncen mult*
* MMETHOD[2] Choices for Pillai-Bartlett Trace *
* = 1 Pillai (1954, 55) one moment null approx *
* = 2 Muller (1998) two moment null approx *
* = 3 Pillai (1959) one moment null approx + OS noncen mult*
* = 4 Muller (1998) two moment null approx + OS noncen mult*
* MMETHOD[3] Choices for Wilks' Lambda *
* = 1 Rao (1951) two moment null approx *
* = 2 Rao (1951) two moment null approx *
* = 3 Rao (1951) two moment null approx + OS noncen mult *
* = 4 Rao (1951) two moment null approx + OS noncen mult *
* *
* (13) IP_PLAN, (scalar) indicates whether power is computed *
* within the context of planning an interval pilot *
* =1 if desired power is calculated when planning an internal *
* pilot study *
* =0 otherwise *
* *
* (14) N_IP, (scalar) # of observations planned for the internal *
* pilot of the future study (required if IP_PLAN=1) *
* *
* (15) RANK_IP, (scalar) rank of the design matrix used in *
* the future study (required if IP_PLAN=1) *
* *
* The following 5 parameters control creation of confidence intervals*
* for power values of univariate, UNIREP, and MULTIREP tests. *
* *
* (16) CLTYPE, (scalar) determines whether confidence intervals *
* are produced *
* <1 or 0 by 0 matrix (never defined, or FREE-ed) *
* if confidence intervals for power **not** desired *
* =1 if BETA known , SIGMA estimated and CL desired *
* =2 if BETA estimated, SIGMA estimated and CL desired *
* *
* (17) N_EST, (scalar) # of observations in analysis which yielded *
* BETA and SIGMA estimates (required if SIGTYPE=1 *
* OR CLTYPE>=1) *
* *
* (18) RANK_EST, (scalar) rank of design matrix in analysis which *
* yielded BETA and SIGMA estimates (required if SIGTYPE=1 *
* OR CLTYPE>=1) *
* *
* (19) ALPHA_CL, (scalar) lower tail probability for power C.L. *
* default=.025 *
* *
* (20) ALPHA_CU, (scalar) upper tail probability for power C.L. *
* default=.025 *
* *
* (21) SIGTYPE, (scalar) *
* *
* =0 if SIGMA known (default) *
* =1 if SIGMA estimated (required if CLTYPE>=1) *
* *
* (22) DSNAME, (1 row, 2-4 cols), name of output SAS data file. *
* Default WORK.PWRDT###. *
* *
* (23) OPT_ON, OPT_OFF, (vectors), users can specify the options *
* they wish to turn on or off. The possible options are as *
* follows: *
* *
* a) Power calculations Default *
* *
* COLLAPSE, special case** ON *
* HLT, Hotelling-Lawley trace ON *
* PBT, Pillai-Bartlett trace ON *
* WLK, Wilk's Lambda ON *
* UN, uncorrected univariate OFF *
* approach to repeated measures *
* HF, Huynh-Feldt OFF *
* CM, Huynh-Feldt with Chi-Muller OFF *
* GG, Geisser-Greenhouse ON *
* BOX, Box Conservative OFF *
* *
* **With rank(U)=1 powers of all tests coincide. *
* The COLLAPSE option produces one column of power *
* calculations labeled "POWER" instead of separate *
* columns for WLK, HLT, UNI, etc. *
* *
* With rank(C)=1 and rank(U)>1, powers of all 3 *
* multivariate tests (WLK HLT PBT) coincide. *
* The COLLAPSE option produces one column for all 3. *
* UN, HF, CM, GG and BOX powers are calculated if requested.*
* *
* NONCENCL, compute confidence limits OFF *
* for noncentrality *
* *
* LTFR, allow less than full rank *
* ESSENCEX matrix OFF *
* *
* FRACREPN, allow fractional REPN *
* values OFF *
* *
* ORTHU, allow non-orthonormal U *
* from user for UNIREP *
* calculations - program creates *
* orthonormal U for user OFF *
* *
* UNIFORCE, allow non orthonormal U OFF *
* from user *
* *
* CMWARN, allows only B<=3000 ON *
* *
* b) Print/options for output power matrix (SAS dataset) *
* *
* TOTAL_N Total number observations ON *
* SIGSCAL Multiplier for SIGMA ON *
* RHOSCAL Multiplier for RHO OFF *
* BETASCAL Multiplier for BETA ON *
* ALPHA Size of test ON *
* POWERCASE Row # of power matrix OFF *
* MAXRHOSQ Max canonical rho squared OFF *
* FMETHOD Method used for F CDF OFF *
* UCDF Method used for UNIREP test CDF OFF *
* UMETHOD Method used for approx expected value OFF *
* of epilon estimator in HF, CM, and GG OFF *
* MMETHOD Method used for MULTIREP approx OFF *
* *
* All of the following are OFF if IP_PLAN=0, otherwise *
* they appear as below: *
* *
* IP_PLAN Indictor for internal pilot power ON *
* N_IP Sample size of future study in IP OFF *
* RANK_IP Rank of design matrix in future study OFF *
* *
* All of the following are OFF if CLTYPE < 1, otherwise *
* they appear as below: *
* *
* CLTYPE Type of BETA and SIGMA for CL ON *
* N_EST Number of obs in analysis creating *
* BETA/SIGMA estimates OFF *
* RANK_EST Rank of X in analysis creating *
* BETA/SIGMA estimates OFF *
* ALPHA_CL CL Lower tail probability ON *
* ALPHA_CU CL Upper tail probability ON *
* NONCENCL CL for nocentrality OFF *
* *
* c) Print options - additional matrices *
* *
* ESSENCEX EssenceX matrix ON *
* BETA Beta matrix ON *
* SIGMA Variance-covariance matrix ON *
* RHO Correlation matrix ON *
* C "Between" subjects contrast ON *
* U "Within" subject contrast ON *
* THETA0 Constant to compare to CBU ON, if ^= 0 *
* CBETAU Value of initial C*BETA*U ON *
* RANKX Rank of design matrix X OFF *
* RANKC Rank of C OFF *
* RANKU Rank of U OFF *
* *
* d) Power data options *
* *
* NOPRINT Printed output suppressed OFF *
* DS Request output SAS dataset OFF *
* *
* e) WARN Allows warning messages ON *
* to print. *
* *
* C) SAS DATA FILE *
* *
* If the DS option is selected, the output data file will contain *
* all options requested in a) and b). The user can name the data *
* file by defining the matrix DSNAME= { libref dataset }. For *
* example, if DSNAME = {IN1 MYDATA}, the output data file will be *
* called IN1.MYDATA. IN1 refers to a library defined by a DD *
* statement or a LIBNAME statement. *
* *
* When using a library other than WORK as the default, define *
* DSNAME = {libref dataset defaultlib}	*
* *
* If DSNAME is not defined or if the "dataset" already exists in *
* the library specified by "libref", a default file name is used. *
* The default file names are numbered and of the form PWRDT### *
* (where ### is a number). The program scans the library for the *
* largest numbered data file and assigns the next number to the new *
* data file. The maximum ### is 999.If PWRDT999 exists no more data *
* files can be created. *
* *
* NOTE: The program uses the name _PWRDTMP as an intermediate *
* dataset. If this dataset already exists in the specified library *
* no datasets can be created. *
* *
*************************************************************************
*****MODULE DEFINITIONS*****
*************************************************************************
* *
* The following are natural groupings for the modules required for *
* this software if you wish to split this code into multiple files. *
* *
* 1) POWER, _POWER, *
* 2) _RANKSYMM, _SIZECHK, _TYPEMISSCHK, _SETOPT *
* 3) _HLT, _PBT, _WLK, _SPECIAL, _FIRSTUNI, _HFEXEPS, _GGEXEPS, *
* _LASTUNI, _GLMMPCL *
* 4) _PROBF, _FINV, _FWARN, _SASDS *
* 5) _QPROB, _AS, _IROUND, _COUNTR, _ALOG1, _EXP1, _ORDER, _ERRBD, *
* _CTFF, _TRUNCN, _FINDU, _INTEGR, _CFE *
* 6) NAMELIST, UMEAN, UPOLY1, UPOLY2, UPOLY3 *
* *
* The modules contained in block 5 perform exact computations via *
* Davies' algorithm from Muller Edwards Tayler (2004). _QPROB is the *
* module in block 5 called directly in this power software. The other *
* modules in block 5 are called only by _QPROB or within the *
* modules _QPROB calls. If the exact methods are not needed, then *
* the code for all the block 5 modules can be deleted. *
* This will speed up the time required to read this file because *
* the block 5 modules constitute roughly 20% of the lines of code. *
* *
*************************************************************************
*************************************************************************
* *
* POWER *
* *
* Define POWER command. *
* User will only have to type RUN POWER. The input matrices will not *
* have to be listed in the RUN statement. *
* *
* INPUTS All global, and exactly the same as _POWER( ) *
* documented immediately below *
* *
* OUTPUTS _HOLDPOWER, _HOLDPOWERLBL, _POWERWARN, _POWERWARNLBL *
* which are *not* global. *
* *
*************************************************************************
START POWER
CALL _POWER (_HOLDPOWER, _HOLDPOWERLBL, _POWERWARN, _POWERWARNLBL)
FINISH POWER
*************************************************************************
* *
* Primary module: _POWER( ) *
* *
* INPUTS *
* *
* 1) User supplied - required - GLOBAL *
* *
* ESSENCEX, essence design matrix *
* SIGMA, hypothesized variance-covariance matrix *
* BETA, matrix of hypothesized regression coefficients *
* C, "between" subject contrast *
* *
* 2) User supplied - optional (program defaults supplied) - GLOBAL *
* *
* U, "within" subject contrast *
* THETA0, the matrix of constants to be subtracted from CBU *
* REPN, (vector), the # of times each row of ESSENCEX is *
* duplicated *
* BETASCAL, (vector) multipliers for BETA *
* SIGSCAL, (vector) multipliers for SIGMA *
* RHOSCAL, (vector) multipliers for RHO *
* ALPHA, (vector) Type I error rates *
* ROUND, (scalar) # of places to round power calculations *
* TOLERANCE, (scalar) value not tolerated, numeric zero, *
* used for checking singularity. *
* TOLERANC, name for TOLERANCE in previous version of software *
* UCDF, (vector) choices of approximation for UNIREP CDF *
* UMETHOD, (vector) choices of approximation of mean epsilon tilde*
* and mean epsilon hat for the Huynh-Feldt and *
* Geisser-Greenhouse UNIREP tests. *
* MMETHOD, (vector) choice of distributional assumptions *
* for Hotelling-Lawley trace, Pillai-Bartlett trace, *
* and Wilk's Lambda multivariate tests. *
* IP_PLAN, (scalar) flag to compute power in planning an *
* internal pilot design *
* N_IP, (scalar) # of observations planned for the internal *
* pilot of the future study (required if IP_PLAN=1) *
* RANK_IP, (scalar) rank of the design matrix used in *
* the future study (required if IP_PLAN=1) *
* CLTYPE, (scalar) choice of whether confidence limits produced *
* <1 or 0 by 0 matrix (never defined, or FREE-ed) *
* if confidence intervals for power **not** desired *
* =1 if BETA known , SIGMA estimated and CL desired *
* =2 if BETA estimated, SIGMA estimated and CL desired *
* N_EST, (scalar) # of observations in analysis which yielded *
* BETA and SIGMA estimates (required if CLTYPE>=1 or *
* SIGTYPE=1) *
* RANK_EST, (scalar) design matrix rank in analysis which *
* yielded BETA and SIGMA estimates (required if CLTYPE>=1) *
* ALPHA_CL, (scalar) lower tail probability for power C.L. *
* default=.025 *
* ALPHA_CU, (scalar) upper tail probability for power C.L. *
* default=.025 *
* SIGTYPE, (scalar) choice of whether SIGMA is known or estimated *
* DSNAME, (row) name of output dataset *
* OPT_ON, (column) selected options to turn on *
* OPT_OFF, (column) selected options to turn off *
* *
* OUTPUTS *
* *
* HOLDPOWER, matrix of power calculations *
* HOLDPOWERLBL, column labels for HOLDPOWER *
* POWERWARN, vector of power calculation warning counts *
* POWERWARNLBL, labels for POWERWARN warnings *
* *
*************************************************************************
START _POWER (HOLDPOWER, HOLDPOWERLBL, POWERWARN, POWERWARNLBL)
GLOBAL (ESSENCEX, SIGMA, BETA, C, U, THETA0,
REPN, BETASCAL, SIGSCAL, RHOSCAL, ALPHA,
ROUND, TOLERANCE, TOLERANC, UCDF, UMETHOD, MMETHOD,
IP_PLAN, N_IP, RANK_IP,
LIMCASE, CLTYPE, N_EST, RANK_EST, ALPHA_CL, ALPHA_CU, SIGTYPE,
DSNAME, OPT_ON, OPT_OFF)
***A) Initial Setup
***A.1) Check for SAS version 7 or higher
If &SYSVER < 7 THEN DO
NOTE = CONCAT("ERROR 1: The power software uses >8 character ",
"matrix names, which are allowed only in SAS ",
"version 7.0 and higher. This is SAS version ",
"&sysver.. The power software will not run.")
PRINT NOTE[LABEL=" " ROWNAME=" " COLNAME=" "]
GO TO ERROREND
END
***A.2) Insure everthing printed by power software goes to output file
RESET NOLOG
***A.3) Initialize warnings
*** All warnings are stored in vector POWERWARN
*** Labels for the warnings are stored in vector POWERWARNLBL
POWERWARN = J(23,1,0)
POWERWARNLBL =
CONCAT( "1: A Tiku approximation (see manual) was used in calculating ",
"power.") //
"2: A Z approximation (see manual) was used in calculating power." //
CONCAT( "3: A Z approximation (see manual) was used in calculating power ",
"and |Z| > 6, so that the power returned is exactly 0 or 1.") //
CONCAT( "4: Power is missing because the FINV function returned a ",
"missing value.") //
"5: The lower confidence limit on power is conservative." //
CONCAT( "6: A Tiku approximation (see manual) was used in calculating ",
"the lower confidence limit on power.") //
CONCAT( "7: A Z approximation (see manual) was used in calculating the ",
"lower confidence limit on power.") //
CONCAT( "8: A Z approximation (see manual) was used in calculating the ",
"lower confidence limit on power and |Z| > 6, so that the ",
"power returned is exactly 0 or 1.") //
CONCAT( "9: The lower confidence limit on power is missing because the ",
"FINV function returned a missing value.") //
"10: The upper confidence limit on power is conservative." //
CONCAT("11: A Tiku approxmiation (see manual) was used in calculating ",
"the upper confidence limit on power.") //
CONCAT("12: A Z approximation (see manual) was used in calculating the ",
"upper confidence limit on power.") //
CONCAT("13: A Z approximation (see manual) was used in calculating the ",
"upper confidence limit on power and |Z| > 6, so that the ",
"power returned was exactly 0 or 1.") //
CONCAT("14: The upper confidence limit on power is missing because the ",
"FINV function returned a missing value.") //
CONCAT("15: Power is missing because because the noncentrality could not ",
"be computed.") //
"16: Confidence limits are missing because power is missing." //
CONCAT("17: The approximate expected value of estimated epsilon was ",
"truncated up to 1/B.") //
CONCAT("18: The approximate expected value of estimated epsilon was ",
"truncated down to 1.") //
"19: Power missing due to Davies' algorithm fail." //
"20: Inputs give off-diagonal correlation = 1 in RHO." //
CONCAT("21: (N - R) <= 5, so power approximations may be inaccurate, ",
"especially Huynh-Feldt. See the manual.") //
CONCAT("22: Power values were rounded to 1 using the value contained ",
"in ROUND and should not be be reported as Power = 1. For ",
"example, if ROUND = 3 then report Power > 0.999 .") //
CONCAT("23: Power is missing, because Uncorrected, Geisser-Greenhouse ",
"and Box tests are poorly behaved (super low power and test size) " ,
"when B > N-R, i.e., HDLSS.")
***A.4) Delete previous versions of HOLDPOWER and HOLDPOWERLBL
IF NROW(HOLDPOWER) > 0 THEN FREE HOLDPOWER
IF NROW(HOLDPOWERLBL) > 0 THEN FREE HOLDPOWERLBL
***A.5) Check for required input matrices, and that they are numeric
IF (NROW(C)=0) |
(NROW(BETA)=0) |
(NROW(SIGMA)=0) |
(NROW(ESSENCEX)=0) THEN DO
IF (NROW(C) = 0) THEN DO
NOTE = "ERROR 2: The matrix C has not been supplied."
PRINT NOTE[LABEL=" " ROWNAME=" " COLNAME=" "]
END
If (NROW(BETA) = 0) THEN DO
NOTE = "ERROR 3: The matrix BETA has not been supplied."
PRINT NOTE[LABEL=" " ROWNAME=" " COLNAME=" "]
END
IF (NROW(SIGMA) = 0) THEN DO
NOTE = "ERROR 4: The matrix SIGMA has not been supplied."
PRINT NOTE[LABEL=" " ROWNAME=" " COLNAME=" "]
END
IF (NROW(ESSENCEX) = 0) THEN DO
NOTE = "ERROR 5: The matrix ESSENCEX has not been supplied."
PRINT NOTE[LABEL=" " ROWNAME=" " COLNAME=" "]
END
GO TO ERROREND
END
IF (_TYPEMISSCHK(C ,"C" ,"N") +
_TYPEMISSCHK(BETA ,"BETA" ,"N") +
_TYPEMISSCHK(SIGMA ,"SIGMA" ,"N") +
_TYPEMISSCHK(ESSENCEX,"ESSENCEX","N")) > 0 THEN GO TO ERROREND
***B) Define default matrices
IF NROW(U) = 0 THEN DO
U = I(NCOL(BETA))
HITLIST = HITLIST // {U}
END
IF NROW(THETA0) = 0 THEN DO
THETA0 = J(NROW(C),NCOL(U),0)
HITLIST = HITLIST // {THETA0}
END
IF NROW(REPN) = 0 THEN DO
REPN = 1
HITLIST = HITLIST // {REPN}
END
IF NCOL(BETASCAL) = 0 THEN DO
BETASCAL = {1}
HITLIST = HITLIST // {BETASCAL}
END
IF NCOL(SIGSCAL) = 0 THEN DO
SIGSCAL = {1}
HITLIST = HITLIST // {SIGSCAL}
END
IF NCOL(RHOSCAL) = 0 THEN DO
RHOSCAL = {1}
HITLIST = HITLIST // {RHOSCAL}
END
IF NROW(ALPHA) = 0 THEN DO
ALPHA = {.05}
HITLIST = HITLIST // {ALPHA}
END
IF NROW(ROUND) = 0 THEN DO
ROUND = 3
HITLIST = HITLIST // {ROUND}
END
IF NROW(TOLERANCE) = 0 THEN DO
TOLERANCE = 1E-12
HITLIST = HITLIST // {TOLERANCE}
END
IF NROW(UCDF) = 0 THEN DO
UCDF = {2, 2, 2, 2, 2}
HITLIST = HITLIST // {UCDF}
END
IF NROW(UMETHOD) = 0 THEN DO
UMETHOD = {2, 2, 2}
HITLIST = HITLIST // {UMETHOD}
END
IF NROW(MMETHOD) = 0 THEN DO
MMETHOD = {4, 2, 2}
HITLIST = HITLIST // {MMETHOD}
END
IF NROW(IP_PLAN) = 0 THEN DO
IP_PLAN = 0
HITLIST = HITLIST // {IP_PLAN}
END
IF NROW(CLTYPE) = 0 THEN DO
CLTYPE = -1
HITLIST = HITLIST // {CLTYPE}
END
IF NROW(ALPHA_CL) = 0 THEN DO
ALPHA_CL =.025
HITLIST = HITLIST // {ALPHA_CL}
END
IF NROW(ALPHA_CU) = 0 THEN DO
ALPHA_CU =.025
HITLIST = HITLIST // {ALPHA_CU}
END
IF NROW(SIGTYPE) = 0 THEN DO
IF CLTYPE>=1 THEN SIGTYPE=1
ELSE SIGTYPE = 0
HITLIST = HITLIST // {SIGTYPE}
END
IF NROW(DSNAME) = 0 THEN DO
DSNAME = {WORK DODFAULT WORK}
HITLIST = HITLIST // {DSNAME}
END
***C) Initial checks on all input matrices
***C.1) Create column vectors from user inputs
*** Check that have only vectors or scalars, not matrices
*** Check type (character or numeric)
*** Check that matrices do not contain missing values
CHECKER = 0
CHECKER = CHECKER + _TYPEMISSCHK(U, "U", "N")
CHECKER = CHECKER + _TYPEMISSCHK(THETA0,"THETA0","N")
IF NCOL(REPN) > 1 THEN REPNTEMP = REPN`
ELSE REPNTEMP = REPN
CHECKER = CHECKER + _SIZECHK(REPNTEMP,"REPN") +
_TYPEMISSCHK(REPNTEMP,"REPN","N")
IF NCOL(BETASCAL) > 1 THEN BETASCALTEMP = BETASCAL`
ELSE BETASCALTEMP = BETASCAL
CHECKER = CHECKER + _SIZECHK(BETASCALTEMP,"BETASCAL") +
_TYPEMISSCHK(BETASCALTEMP,"BETASCAL","N")
IF NCOL(SIGSCAL) > 1 THEN SIGSCALTEMP = SIGSCAL`
ELSE SIGSCALTEMP = SIGSCAL
CHECKER = CHECKER + _SIZECHK(SIGSCALTEMP,"SIGSCAL") +
_TYPEMISSCHK(SIGSCALTEMP,"SIGSCAL","N")
IF NCOL(RHOSCAL) > 1 THEN RHOSCALTEMP = RHOSCAL`
ELSE RHOSCALTEMP = RHOSCAL
CHECKER = CHECKER + _SIZECHK(RHOSCALTEMP,"RHOSCAL") +
_TYPEMISSCHK(RHOSCALTEMP,"RHOSCAL","N")
IF NCOL(ALPHA) > 1 THEN ALPHATEMP = ALPHA`
ELSE ALPHATEMP = ALPHA
CHECKER = CHECKER + _SIZECHK(ALPHATEMP,"ALPHA") +
_TYPEMISSCHK(ALPHATEMP,"ALPHA","N")
CHECKER = CHECKER + _TYPEMISSCHK(ROUND,"ROUND","N")
CHECKER = CHECKER + _TYPEMISSCHK(TOLERANCE,"TOLERANCE","N")
IF NCOL(UCDF) > 1 THEN UCDFTEMP = UCDF`
ELSE UCDFTEMP = UCDF
CHECKER = CHECKER + _SIZECHK(UCDFTEMP,"UCDF") +
_TYPEMISSCHK(UCDFTEMP,"UCDF","N")
IF NCOL(UMETHOD) > 1 THEN UMETHODTEMP = UMETHOD`
ELSE UMETHODTEMP = UMETHOD
CHECKER = CHECKER + _SIZECHK(UMETHODTEMP,"UMETHOD") +
_TYPEMISSCHK(UMETHOD,"UMETHOD","N")
IF NCOL(MMETHOD) > 1 THEN MMETHODTEMP = MMETHOD`
ELSE MMETHODTEMP = MMETHOD
*Expand 1x1 to 3x1
IF (NCOL(MMETHODTEMP)={1}) & (NROW(MMETHODTEMP)={1})
THEN MMETHODTEMP=J({3},{1},MMETHODTEMP)
CHECKER = CHECKER + _SIZECHK(MMETHODTEMP,"MMETHOD") +
_TYPEMISSCHK(MMETHODTEMP,"MMETHOD","N")
CHECKER = CHECKER + _TYPEMISSCHK(IP_PLAN ,"IP_PLAN" ,"N")
CHECKER = CHECKER + _TYPEMISSCHK(CLTYPE ,"CLTYPE" ,"N")
CHECKER = CHECKER + _TYPEMISSCHK(ALPHA_CL,"ALPHA_CL","N")
CHECKER = CHECKER + _TYPEMISSCHK(ALPHA_CU,"ALPHA_CU","N")
CHECKER = CHECKER + _TYPEMISSCHK(SIGTYPE ,"SIGTYPE" ,"N")
CHECKER = CHECKER + _TYPEMISSCHK(DSNAME, "DSNAME", "C")
IF CHECKER > 0 THEN GO TO ERROREND
***D) Define initial parameters for power calculation
XPX = (ESSENCEX` * ESSENCEX + (ESSENCEX` * ESSENCEX)`) / 2
CPC = (C * C` + (C * C`)`) / 2
UPU = (U` * U + (U` * U)`) / 2
R = _RANKSYMM(XPX, "X`X")	***Compute rank of ESSENCEX
RANKC = _RANKSYMM(CPC, "C`C")	***Compute rank of C
RANKU = _RANKSYMM(UPU, "U`U")	***Compute rank of U
FREE UPU
Q = NCOL(ESSENCEX)	*** Q is the number of columns of X
A = NROW(C)	*** A is the number of rows of C
B = NCOL(U)	*** B is the number of columns of U
S = MIN(RANKC, RANKU)	*** S is the min of Rank(C) and Rank(U)
P = NCOL(BETA)	*** P is the # of response variables
***E) Check and set user options
***E.1) Check OPT_ON and OPT_OFF
CHECKER = 0
IF NROW(OPT_ON) > 0 THEN DO
IF NCOL(OPT_ON) > 1 THEN OPT_ONTEMP = OPT_ON`
ELSE OPT_ONTEMP = OPT_ON
CHECKER = CHECKER + _SIZECHK(OPT_ONTEMP,"OPT_ON") +
_TYPEMISSCHK(OPT_ONTEMP,"OPT_ON","C")
END
IF NROW(OPT_OFF) > 0 THEN DO
IF NCOL(OPT_OFF) > 1 THEN OPT_OFFTEMP = OPT_OFF`
ELSE OPT_OFFTEMP = OPT_OFF
CHECKER = CHECKER + _SIZECHK(OPT_OFFTEMP,"OPT_OFF") +
_TYPEMISSCHK(OPT_OFFTEMP,"OPT_OFF","C")
END
IF CHECKER > 0 THEN GO TO ERROREND
***E.2) Define default options
***OPTMATPRINT contains options for printing matrices
IF ANY(THETA0) = 1 THEN
OPTMATPRINT
= { 1 0 1 1 1 1 0 1 0 1 1 }`
ELSE
OPTMATPRINT
= { 1 0 1 1 1 1 0 1 0 0 1 }`
OPTMATPRINTLBL
= {ESSENCEX RANKX BETA SIGMA RHO C RANKC U RANKU THETA0 CBETAU}`
***OPTWARNPRINT specifies whether to print warning messages
***Does NOT control printing error messages - they always print
OPTWARNPRINT = {1}`
OPTWARNPRINTLBL = {WARN}`
***OPTPOWERCALC1 and OPTPOWERCALC2 contain power calculation options
OPTPOWERCALC1 = { 1 1 1 1 0 0 0 1 0 }`
OPTPOWERCALC1LBL = {COLLAPSE HLT PBT WLK UN HF CM GG BOX}`
OPTPOWERCALC2 = { 0 0 0 0 1}`
OPTPOWERCALC2LBL = {LTFR FRACREPN ORTHU UNIFORCE CMWARN}`
***OPTPOWERMAT1 and OPTPOWERMAT2 specify what includeD in the output matrix
IF SIGTYPE=0 THEN
OPTPOWERMAT1A
= { 0 1 1 0 1 1 0 0}`
ELSE IF SIGTYPE=1 THEN OPTPOWERMAT1A
= { 0 1 1 0 1 1 0 1}`
OPTPOWERMAT1ALBL
= {POWERCASE ALPHA SIGSCAL RHOSCAL BETASCAL TOTAL_N MAXRHOSQ SIGTYPE}`
IF CLTYPE < 1 THEN
OPTPOWERMAT1B = { 0 0 0 0 0 }`
ELSE OPTPOWERMAT1B = { 1 0 0 1 1 }`
OPTPOWERMAT1BLBL = {CLTYPE N_EST RANK_EST ALPHA_CL ALPHA_CU}`
IF IP_PLAN = 0 THEN
OPTPOWERMAT1C = { 0 0 0 }`
ELSE OPTPOWERMAT1C = { 1 0 0 }`
OPTPOWERMAT1CLBL = {IP_PLAN N_IP RANK_IP}`
OPTPOWERMAT1 = OPTPOWERMAT1A // OPTPOWERMAT1B
// OPTPOWERMAT1C
OPTPOWERMAT1LBL = OPTPOWERMAT1ALBL // OPTPOWERMAT1BLBL
// OPTPOWERMAT1CLBL
OPTPOWERMAT2 = { 0 0 0 0 0 }`
OPTPOWERMAT2LBL = {FMETHOD UCDF UMETHOD MMETHOD NONCENCL}`
***OPTPRINT specifies whether to print matrices specified in OPTMATPRINT
***and whether to print the output power matrix
OPTPRINT = {0}`
OPTPRINTLBL = {NOPRINT}`
***OPTDATSET specifies whether to create a dataset from the output
***power matrix
OPTDATASET = {0}`
OPTDATASETLBL = {DS}`
***E.3) Check and set user selected options
IF (( NROW(OPT_ONTEMP) > 0) | (NROW(OPT_OFFTEMP) > 0 )) THEN DO	*Check
OPTALL = OPTMATPRINTLBL // OPTWARNPRINTLBL //
OPTPOWERCALC1LBL // OPTPOWERCALC2LBL //
OPTPOWERMAT1LBL // OPTPOWERMAT2LBL //
OPTPRINTLBL // OPTDATASETLBL
OPTSELECT = OPT_ONTEMP // OPT_OFFTEMP
OPTERR = SETDIF(OPTSELECT, OPTALL)
IF NROW(OPTERR) ^= 0 THEN DO	*Option error
OPTOLDLBL = {UNI UNIHF UNIGG UNIBOX}
OPTNEWOLDLBL = {UN HF GG BOX} // OPTOLDLBL
OPTCOMPARELBL = XSECT(OPTERR, OPTOLDLBL)
IF NROW(OPTCOMPARELBL) ^= 0 THEN DO
NOTE = CONCAT("ERROR 6: The names for the options ",
"that specify which UNIREP test(s) ",
"to perform have changed in this new ",
"version. You specified the ",
"option(s):")
NOTE2 = CONCAT("The new UNIREP options, ",
"corresponding to the old ones are:")
PRINT NOTE[LABEL=" " ROWNAME=" " COLNAME=" "],
OPTCOMPARELBL [LABEL=" " ROWNAME=" " COLNAME=" "],
NOTE2 [LABEL=" " ROWNAME=" " COLNAME=" "],
OPTNEWOLDLBL [LABEL = " "
ROWNAME = {"NEW: " "OLD: "}
COLNAME = " "]
GO TO ERROREND
END
NOTE = CONCAT("ERROR 7: Invalid options requested in ",
"OPT_ON or OPT_OFF:")
PRINT NOTE[LABEL=" " ROWNAME=" " COLNAME=" "] ,
OPTERR [LABEL=" " ROWNAME=" " COLNAME=" "]
GO TO ERROREND
END	*Option error
IF (NROW(OPT_ONTEMP) > 0) & (NROW(OPT_OFFTEMP) > 0) THEN DO	*Compare
OPTNOTBOTH = SETDIF(OPT_ONTEMP, OPT_OFFTEMP)
IF (NROW(OPTNOTBOTH) > 0) &
(NCOL(OPTNOTBOTH) ^= NROW(OPT_ONTEMP)) THEN DO
OPTBOTH = SETDIF(OPT_ONTEMP, OPTNOTBOTH`)
IF NROW(OPTBOTH) > 0 THEN DO
OPTBOTH = OPTBOTH`
NOTE = COMPBL(CONCAT("ERROR 8: The option(s) ",
OPTBOTH,
" is(are) specified in both ",
"OPT_ON and OPT_OFF."))
PRINT NOTE[LABEL=" " ROWNAME=" " COLNAME=" "]
GO TO ERROREND
END
END
IF (NROW(OPTNOTBOTH) = 0) & (NROW(OPT_ONTEMP) >= 1) THEN DO
OPTBOTH = OPT_ONTEMP
NOTE = COMPBL(CONCAT("ERROR 8: The option ", OPTBOTH,
" is specified in both OPT_ON ",
"and OPT_OFF."))
PRINT NOTE[LABEL=" " ROWNAME=" " COLNAME=" "]
GO TO ERROREND
END
END	*Compare
END	*Check options
*Set options
IF ((NROW(OPT_ONTEMP) > 0) | (NROW(OPT_OFFTEMP) > 0)) THEN DO
CALL _SETOPT(OPTMATPRINT, OPTMATPRINTLBL, OPT_ONTEMP, OPT_OFFTEMP)
CALL _SETOPT(OPTWARNPRINT, OPTWARNPRINTLBL, OPT_ONTEMP, OPT_OFFTEMP)
CALL _SETOPT(OPTPOWERCALC1, OPTPOWERCALC1LBL, OPT_ONTEMP, OPT_OFFTEMP)
CALL _SETOPT(OPTPOWERCALC2, OPTPOWERCALC2LBL, OPT_ONTEMP, OPT_OFFTEMP)
CALL _SETOPT(OPTPOWERMAT1, OPTPOWERMAT1LBL, OPT_ONTEMP, OPT_OFFTEMP)
CALL _SETOPT(OPTPOWERMAT2, OPTPOWERMAT2LBL, OPT_ONTEMP, OPT_OFFTEMP)
CALL _SETOPT(OPTPRINT, OPTPRINTLBL, OPT_ONTEMP, OPT_OFFTEMP)
CALL _SETOPT(OPTDATASET, OPTDATASETLBL, OPT_ONTEMP, OPT_OFFTEMP)
END
***E.4) Reset IP_PLAN, N_IP, RANK_IP options off when IP_PLAN=0
***IF (IP_PLAN = 0) & ANY( OPTPOWERMAT1[13:15] = 1) THEN
*** OPTPOWERMAT1[13:15] = {0 0 0}`
***E.5) Reset CLTYPE, N_EST, RANK_EST, ALPHA_CL, ALPHA_CU options off
*** when CLTYPE < 1
*** Give error if NONCENCL=1 when CLTYPE <1
***IF (CLTYPE < 1) & ANY( OPTPOWERMAT1[8:12] = 1) THEN
*** OPTPOWERMAT1[8:12] = {0 0 0 0 0}`
IF (CLTYPE < 1) & OPTPOWERMAT2[5,1]=1 THEN DO
NOTE = CONCAT("ERROR 83: NONCENCL is not a valid option in OPT_ON ",
"when CLTYPE < 1.")
PRINT NOTE[LABEL=" " ROWNAME=" " COLNAME=" "]
PRINT CLTYPE, OPT_ON
GO TO ERROREND
END
***E.5) Extract requested variable names for output
KEEPOUT = LOC(OPTPOWERMAT1)
IF NROW(KEEPOUT) > 0 THEN KEEPOUTLBL = OPTPOWERMAT1LBL[KEEPOUT, ]`
ELSE IF NROW(KEEPOUTLBL) > 0 THEN FREE KEEPOUTLBL
***E.6) Insure that at least one test chosen
IF ANY(OPTPOWERCALC1) ^= 1 THEN DO
NOTE = CONCAT("ERROR 9: OPT_OFF combined with defaults implies ",
"no power calculation selected.")
PRINT NOTE[LABEL=" " ROWNAME=" " COLNAME=" "]
PRINT OPT_OFF
GO TO ERROREND
END
***E.7) Identify special cases
CFLAG=0
IF OPTPOWERCALC1[1,1] = 1 THEN DO	***if COLLAPSE is on
IF S > 1 THEN DO
OPTPOWERCALC1[1,1] = 0
NOTE = CONCAT("WARNING 1: Rank(C*BETA*U) > 1, so ",
"COLLAPSE option ignored.")
IF OPTWARNPRINT THEN
PRINT NOTE[LABEL=" " ROWNAME=" " COLNAME=" "]
END
IF B = 1 THEN DO	*S=1 special case
OPTPOWERCALC1= { 1 0 0 0 0 0 0 0 0}`
NOTE = CONCAT("WARNING 2: B = 1, so that all tests ",
"coincide (univariate case). Since ",
"COLLAPSE = 1, power is given as one ",
"value with the heading POWER. To ",
"print powers with a heading for ",
"each test, specify OPT_OFF = {COLLAPSE}.")
IF OPTWARNPRINT THEN
PRINT NOTE[LABEL=" " ROWNAME=" " COLNAME=" "]
END
IF (B >1) & (A = 1) THEN DO	*other S=1 special case
IF MAX(OPTPOWERCALC1[{2}:{4}]) = 0 THEN DO	*No mult request
OPTPOWERCALC1[1,1] = 0
CFLAG=1
IF ANY(OPTPOWERCALC1) ^= 1 THEN DO
NOTE = CONCAT("ERROR 9: OPT_OFF combined with ",
"defaults implies no power ",
"calculation selected.")
PRINT NOTE[LABEL=" " ROWNAME=" " COLNAME=" "] ,
OPT_OFF
GO TO ERROREND
END
END
ELSE DO	*At least one mult request
OPTPOWERCALC1[{2}:{4},1] = 0
NOTE = CONCAT("WARNING 3: A = 1, B > 1, so that all ",
"MULTIREP tests coincide. Since ",
"COLLAPSE = 1, power for all MULTIREP ",
"tests is given as one value with the ",
"heading POWER_MULT. To print powers ",
"with a heading for each test, specify ",
"OPT_OFF = {COLLAPSE}	.")
IF OPTWARNPRINT THEN
PRINT NOTE[LABEL=" " ROWNAME=" " COLNAME=" "]
END
END	*(B >1) & (A = 1)
END	*COLLAPSE is "on"
***COLLAPSE is "off" treated in following
IF (OPTPOWERCALC1[1,1] = 0) & (S = 1) & (CFLAG=0) THEN DO
IF (B = 1) THEN DO
NOTE = CONCAT("WARNING 4: B = 1, so that all tests ",
"coincide (univariate case). To print ",
"powers with one overall heading of POWER ",
"(thereby reducing the amount of output) ",
"remove OPT_OFF = {COLLAPSE}.")
IF OPTWARNPRINT THEN PRINT NOTE[LABEL=" " ROWNAME=" " COLNAME=" "]
END
IF (B > 1) THEN DO
NOTE = CONCAT("WARNING 5: A = 1, B > 1, so that all ",
"MULTIREP tests coincide. To print powers ",
"with one overall heading of POWER_MULT ",
"(thereby reducing the amount of output) ",
"remove OPT_OFF = {COLLAPSE}.")
IF OPTWARNPRINT THEN PRINT NOTE[LABEL=" " ROWNAME=" " COLNAME=" "]
END
END
***F) Check input matrices
***F.1) Check REPN
IF MIN(REPNTEMP) <= TOLERANCE THEN DO
NOTE = "ERROR 10: All REPN values must be >= TOLERANCE > 0."
PRINT NOTE[LABEL=" " ROWNAME=" " COLNAME=" "] , REPN
GO TO ERROREND
END
IF (OPTPOWERCALC2[2,1] = 0) & (MAX(INT(REPNTEMP) ^= REPNTEMP)= 1) THEN DO
NOTE = CONCAT("ERROR 11: All REPN values must be positive ",
"integers. To allow fractional REPN values, specify ",
"OPT_ON = {FRACREPN}.")
PRINT NOTE[LABEL=" " ROWNAME=" " COLNAME=" "] , REPN
GO TO ERROREND
END
***F.2) Check SIGSCAL
IF MIN(SIGSCALTEMP) <= TOLERANCE THEN DO
NOTE = "ERROR 12: All SIGSCAL values must be > TOLERANCE > 0."
PRINT NOTE[LABEL=" " ROWNAME=" " COLNAME=" "] ,
SIGSCAL , TOLERANCE
GO TO ERROREND
END
***F.3) Check ALPHA
IF (MIN(ALPHATEMP) <= TOLERANCE) | (MAX(ALPHATEMP) >= 1) THEN DO
NOTE = CONCAT("ERROR 13: All ALPHA values must be > TOLERANCE > 0 ",
"and < 1. ")
PRINT NOTE[LABEL=" " ROWNAME=" " COLNAME=" "] , ALPHA , TOLERANCE
GO TO ERROREND
END
***F.4) Check ROUND and set ROUNDOFF
IF MAX(NCOL(ROUND),NROW(ROUND)) > 1 THEN DO
NOTE = "ERROR 14: ROUND must be a scalar (1x1)."
PRINT NOTE[LABEL=" " ROWNAME=" " COLNAME=" "] , ROUND
GO TO ERROREND
END
IF (ROUND < 1) | (ROUND > 15) THEN DO
NOTE = " ERROR 15: User specified ROUND < 1 OR ROUND >15"
PRINT NOTE[LABEL=" " ROWNAME=" " COLNAME=" "] , ROUND
GO TO ERROREND
END
ROUNDOFF = 1 / 10 ** ROUND
***F.5) Check TOLERANCE
***Check that TOLERANC doesn't exist (changed the name from
TOLERANC to TOLERANCE with this new verion)
IF NROW(TOLERANC) > 0 THEN DO
NOTE = CONCAT("ERROR 16: With this version, numeric zero is ",
"specified with the scalar TOLERANCE not TOLERANC ",
"as in previous versions. You have entered the ",
"scalar TOLERANC. Please rename this to TOLERANCE.")
PRINT NOTE[LABEL=" " ROWNAME=" " COLNAME=" "] , TOLERANC
GO TO ERROREND
END
IF TOLERANCE <= 0 THEN DO
NOTE = "ERROR 17: User specified TOLERANCE <= zero."
PRINT NOTE[LABEL=" " ROWNAME=" " COLNAME=" "] , TOLERANCE
GO TO ERROREND
END
IF MAX(NCOL(TOLERANCE), NROW(TOLERANCE)) > 1 THEN DO
NOTE = "ERROR 18: TOLERANCE must be a scalar (1x1)."
PRINT NOTE[LABEL=" " ROWNAME=" " COLNAME=" "] , TOLERANCE
GO TO ERROREND
END
IF TOLERANCE >= .01 THEN DO
NOTE = CONCAT("WARNING 6: User specified TOLERANCE > 0.01. This is ",
"the value assumed to be numeric zero and affects ",
"many calculations. Please check that this value ",
"is correct.")
IF OPTWARNPRINT THEN DO
PRINT NOTE[LABEL=" " ROWNAME=" " COLNAME=" "] , TOLERANCE
END
END
***F.6) Check UCDF
IF (NROW(UCDFTEMP) ^= 1) & (NROW(UCDFTEMP) ^= 5) THEN DO
NOTE = "ERROR 19: Matrix UCDF must be 1x1, 5x1, or 1x5"
PRINT NOTE[LABEL=" " ROWNAME=" " COLNAME=" "] , UCDF
GO TO ERROREND
END
IF NROW(SETDIF(UCDFTEMP,{1 2 3 4})) > 0 THEN DO
NOTE = "ERROR 20: Values in matrix UCDF must be 1, 2, 3, or 4"
PRINT NOTE[LABEL=" " ROWNAME=" " COLNAME=" "] , UCDF
GO TO ERROREND
END
IF NROW(UCDFTEMP) = 1 THEN UCDFTEMP = UCDF // UCDF // UCDF // UCDF // UCDF
IF (ANY(UCDFTEMP = 1) > 0) THEN DO
NOTE = CONCAT("WARNING 7: You have chosen the Muller, Barton ",
"(1989) approximation for the UNIREP statistic CDF. ",
"Muller, Edwards, Taylor (2004) found NO condition ",
"where their approximation was not superior to this ",
"Muller, Barton approximation. Suggest specifying ",
"UCDF={2}	unless you are performing a backwards ",
"comparison calculation.")
IF OPTWARNPRINT THEN PRINT NOTE[LABEL=" " ROWNAME=" " COLNAME=" "] , UCDF
END
***F.7) Check UMETHOD
IF (NROW(UMETHODTEMP) ^=1) & (NROW(UMETHODTEMP) ^= 3) THEN DO
NOTE = "ERROR 21: Matrix UMETHOD must be 1x1, 3x1, or 1x3"
PRINT NOTE[LABEL=" " ROWNAME=" " COLNAME=" "] , UMETHOD
GO TO ERROREND
END
IF (NROW(SETDIF(UMETHODTEMP,{1 2})) > 0) THEN DO
NOTE = "ERROR 22: Values in matrix UMETHOD must be 1 or 2"
PRINT NOTE[LABEL=" " ROWNAME=" " COLNAME=" "] , UMETHOD
GO TO ERROREND
END
IF NROW(UMETHODTEMP) = 1 THEN UMETHODTEMP = UMETHOD // UMETHOD
***F.8) Check MMETHOD
IF (NROW(MMETHODTEMP) ^= 1) & (NROW(MMETHODTEMP) ^= 3) THEN DO
NOTE = "ERROR 23: Matrix UMETHOD must be 1x1, 3x1, or 1x3"
PRINT NOTE[LABEL=" " ROWNAME=" " COLNAME=" "] , MMETHOD
GO TO ERROREND
END
IF (NROW(SETDIF(MMETHODTEMP, {1 2 3 4})) > 0) THEN DO
NOTE = CONCAT("ERROR 24: Values in matrix MMETHOD ",
"specifying options for HLT, PBT and WLK ",
"tests must be 1, 2, 3, or 4.")
PRINT NOTE[LABEL=" " ROWNAME=" " COLNAME=" "] , MMETHOD
GO TO ERROREND
END
*** F.9) Check IP_PLAN, N_IP, RANK_IP
IF (NROW(IP_PLAN) + NCOL(IP_PLAN)) ^= 2 THEN DO
NOTE = "ERROR 84: IP_PLAN must be a 1 by 1 matrix"
PRINT NOTE[LABEL=" " ROWNAME=" " COLNAME=" "] , IP_PLAN
GO TO ERROREND
END
IF IP_PLAN > 1 THEN DO
NOTE = CONCAT("ERROR 85: Invalid IP_PLAN. IP_PLAN must be ",
"0 or 1.")
PRINT NOTE[LABEL=" " ROWNAME=" " COLNAME=" "], IP_PLAN
GO TO ERROREND
END
IF IP_PLAN = 1 THEN DO
IF (NROW(N_IP) = 0) | (NROW(RANK_IP) = 0) THEN DO
IF (NROW(N_IP) = 0) THEN DO
NOTE = CONCAT("ERROR 86: N_IP not supplied. ",
"This is required whenever ",
"IP_PLAN = 1.")
PRINT NOTE[LABEL=" " ROWNAME=" " COLNAME=" "]
END
IF (NROW(RANK_IP) = 0) THEN DO
NOTE = CONCAT("ERROR 87: RANK_IP not ",
"supplied. This is required whenever ",
"IP_PLAN = 1.")
PRINT NOTE[LABEL=" " ROWNAME=" " COLNAME=" "]
END
GO TO ERROREND
END
IF (_TYPEMISSCHK(N_IP,"N_IP","N") +
_TYPEMISSCHK(RANK_IP,"RANK_IP","N") ) > 0 THEN
GO TO ERROREND
IF (NROW(N_IP) + NCOL(N_IP)) ^= 2 THEN DO
NOTE = CONCAT("ERROR 88: A 1x1 matrix N_IP is required if ",
"IP_PLAN = 1.")
PRINT NOTE[LABEL=" " ROWNAME=" " COLNAME=" "] , N_IP
GO TO ERROREND
END
IF (NROW(RANK_IP) + NCOL(RANK_IP)) ^= 2 THEN DO
NOTE = CONCAT("ERROR 89: A 1x1 matrix RANK_IP is required ",
"if IP_PLAN = 1.")
PRINT NOTE[LABEL=" " ROWNAME=" " COLNAME=" "] , RANK_IP
GO TO ERROREND
END
DF_IP = N_IP - RANK_IP
IF (DF_IP <= 0) THEN DO
NOTE = "ERROR 90: (N_IP - RANK_IP) must be > 0"
PRINT NOTE[LABEL=" " ROWNAME=" " COLNAME=" "] ,
N_IP , RANK_IP
GO TO ERROREND
END
END
***F.10) Check DSNAME
IF (NROW(DSNAME) > 1) | (NCOL(DSNAME) > 3) THEN DO
NOTE = "ERROR 25: DSNAME must have only 1 row and 2-3 columns."
PRINT NOTE[LABEL=" " ROWNAME=" " COLNAME=" "]
GO TO ERROREND
END
***F.11) Check CLTYPE, N_EST, RANK_EST, ALPHA_CL, ALPHA_CU
IF NROW(LIMCASE) > 0 THEN DO
NOTE = CONCAT("WARNING 8: In POWERLIM.IML, ",
"the choice of type of confidence interval was ",
"specified using the vector LIMCASE. In this ",
"version, two of the old LIMCASE options have ",
"been deleted, the remaining options renumbered, and ",
"instead of LIMCASE, the vector CLTYPE now ",
"specifies choice of type of confidence interval. ",
"The following table displays the renumbering ",
"scheme used in CLTYPE: ")
TEMP = CONCAT("VALUE ", " LIMCASE ",
" CLTYPE") //
" " //
CONCAT("0 ", "BETA known, SIGMA known ",
"NOT VALID") //
CONCAT("1 ", "BETA estimated, SIGMA known ",
"BETA known, SIGMA estimated") //
CONCAT("2 ", "BETA known, SIGMA estimated ",
"BETA estimated, SIGMA estimated") //
CONCAT("3 ", "BETA estimated, SIGMA estimated ",
"NOT VALID")
IF OPTWARNPRINT THEN DO
PRINT NOTE[LABEL=" " ROWNAME=" " COLNAME=" "] ,
TEMP [LABEL = " " ROWNAME = " " COLNAME = " "]
END
END
IF (NROW(CLTYPE) + NCOL(CLTYPE)) ^= 2 THEN DO
NOTE = "ERROR 26: CLTYPE must be 1 by 1 matrix"
PRINT NOTE[LABEL=" " ROWNAME=" " COLNAME=" "] , CLTYPE
GO TO ERROREND
END
IF (CLTYPE >= 1) | (SIGTYPE=1) THEN DO
IF (CLTYPE>=1) & (1 - ANY(CLTYPE = {1 2})) THEN DO
NOTE = CONCAT("ERROR 27: Invalid CLTYPE. If ",
"CLTYPE >= 1, it must be 1 or 2.")
PRINT NOTE[LABEL=" " ROWNAME=" " COLNAME=" "]
GO TO ERROREND
END
IF (NROW(N_EST) = 0) | (NROW(RANK_EST) = 0) THEN DO
IF (NROW(N_EST) = 0) THEN DO
NOTE = CONCAT("ERROR 28: N_EST not supplied. ",
"This is required whenever ",
"CLTYPE >= 1 or SIGTYPE=1.")
PRINT NOTE[LABEL=" " ROWNAME=" " COLNAME=" "]
END
IF (NROW(RANK_EST) = 0) THEN DO
NOTE = CONCAT("ERROR 29: RANK_EST not ",
"supplied. This is required whenever ",
"CLTYPE >= 1 or SIGTYPE=1.")
PRINT NOTE[LABEL=" " ROWNAME=" " COLNAME=" "]
END
GO TO ERROREND
END
IF (_TYPEMISSCHK(N_EST,"N_EST","N") +
_TYPEMISSCHK(RANK_EST,"RANK_EST","N") ) > 0 THEN
GO TO ERROREND
IF (NROW(N_EST) + NCOL(N_EST)) ^= 2 THEN DO
NOTE = CONCAT("ERROR 30: A 1x1 matrix N_EST is required if ",
"CLTYPE >= 1 or SIGTYPE=1.")
PRINT NOTE[LABEL=" " ROWNAME=" " COLNAME=" "] , N_EST
GO TO ERROREND
END
IF (NROW(RANK_EST) + NCOL(RANK_EST)) ^= 2 THEN DO
NOTE = CONCAT("ERROR 31: A 1x1 matrix RANK_EST is required ",
"if CLTYPE >= 1 or SIGTYPE=1.")
PRINT NOTE[LABEL=" " ROWNAME=" " COLNAME=" "] , RANK_EST
GO TO ERROREND
END
DFEE = N_EST - RANK_EST
IF (DFEE <= 1) THEN DO
NOTE = "ERROR 32: (N_EST - RANK_EST) must be > 1."
PRINT NOTE[LABEL=" " ROWNAME=" " COLNAME=" "] ,
N_EST , RANK_EST
GO TO ERROREND
END
IF (NROW(ALPHA_CL) + NCOL(ALPHA_CL)) > 2 THEN DO
NOTE = "ERROR 33: ALPHA_CL must be a 1x1 matrix"
PRINT NOTE[LABEL=" " ROWNAME=" " COLNAME=" "]
GO TO ERROREND
END
IF (NROW(ALPHA_CU) + NCOL(ALPHA_CU)) > 2 THEN DO
NOTE = "ERROR 34: ALPHA_CU must be a 1x1 matrix"
PRINT NOTE[LABEL=" " ROWNAME=" " COLNAME=" "]
GO TO ERROREND
END
IF (ALPHA_CL < 0) | (ALPHA_CU < 0) | (ALPHA_CL >= 1) |
(ALPHA_CU >= 1) | ((ALPHA_CL + ALPHA_CU) >= 1) THEN DO
NOTE = CONCAT("ERROR 35: ALPHA_CL and ALPHA_CU must both ",
"be >= 0 and <= 1.")
PRINT NOTE[LABEL=" " ROWNAME=" " COLNAME=" "] ,
ALPHA_CL , ALPHA_CU
GO TO ERROREND
END
END
***F.11) Check SIGTYPE
IF (NROW(SIGTYPE) + NCOL(SIGTYPE)) ^= 2 THEN DO
NOTE = "ERROR 94: SIGTYPE must be a 1 by 1 matrix"
PRINT NOTE[LABEL=" " ROWNAME=" " COLNAME=" "] , SIGTYPE
GO TO ERROREND
END
IF (SIGTYPE >1) THEN DO
NOTE = CONCAT("ERROR 95: Invalid SIGTYPE. SIGTYPE must be ",
"0 or 1.")
PRINT NOTE[LABEL=" " ROWNAME=" " COLNAME=" "], SIGTYPE
GO TO ERROREND
END
***F.12) Check intersection of values of CLTYPE, SIGTYPE, and IP_PLAN
IF (SIGTYPE=1) & (IP_PLAN=1) THEN DO
NOTE = CONCAT("ERROR 91: SIGMA must be known when planning an ",
"internal pilot. Set SIGTYPE=0 or IP_PLAN=0.")
PRINT NOTE[LABEL=" " ROWNAME=" " COLNAME=" "] , SIGTYPE, IP_PLAN
GO TO ERROREND
END
IF (CLTYPE>=1) & (IP_PLAN=1) THEN DO
NOTE = CONCAT( "ERROR 92: Confidence intervals are not valid ",
"when planning an internal pilot. Set CLTYPE<1 ",
"or IP_PLAN=0.")
PRINT NOTE[LABEL=" " ROWNAME=" " COLNAME=" "] , CLTYPE, IP_PLAN
GO TO ERROREND
END
IF (CLTYPE>=1) & (SIGTYPE=0) THEN DO
NOTE = CONCAT( "ERROR 93: SIGMA must be estimated when confidence ",
"intervals are produced. Set CLTYPE<1 or SIGTYPE=1.")
PRINT NOTE[LABEL=" " ROWNAME=" " COLNAME=" "] , CLTYPE, SIGTYPE
GO TO ERROREND
END
***G) Checks on matrices to prepare for power calculation
***G.1) Checks on size and conformity of matrices
CHECKER = 0
/*IF MIN(VECDIAG(SIGMA)) <= TOLERANCE THEN DO
CHECKER = 1
NOTE = "ERROR 36: At least one variance <= TOLERANCE. Check SIGMA."
PRINT NOTE[LABEL=" " ROWNAME=" " COLNAME=" "] , TOLERANCE , SIGMA
END	*/
IF MIN(VECDIAG(SIGMA)) < (-TOLERANCE) THEN DO
CHECKER = 1
NOTE = "ERROR 36: At least one variance <= -TOLERANCE. Check SIGMA."
PRINT NOTE[LABEL=" " ROWNAME=" " COLNAME=" "] , TOLERANCE , SIGMA
END
IF (NCOL(SIGMA) = 1) THEN DO
NOTE = CONCAT("WARNING 10: SIGMA is a scalar. For this program, ",
"a scalar SIGMA must equal the variance, NOT the ",
"standard deviation.")
IF OPTWARNPRINT THEN PRINT NOTE[LABEL=" " ROWNAME=" " COLNAME=" "]
END
IF (NROW(U) ^= NROW(SIGMA)) THEN DO
CHECKER = 1
NOTE = CONCAT("ERROR 37: The number of rows of U is not equal to ",
"number of rows of SIGMA.")
PRINT NOTE[LABEL=" " ROWNAME=" " COLNAME=" "] , U , SIGMA
END
IF (NCOL(C) ^= NROW(BETA)) THEN DO
CHECKER = 1
NOTE = CONCAT("ERROR 38: The number of columns of C is not equal ",
"to number of rows of BETA.")
PRINT NOTE[LABEL=" " ROWNAME=" " COLNAME=" "] , C , BETA
END
IF (NCOL(BETA) ^= NROW(U)) THEN DO
CHECKER = 1
NOTE = CONCAT("ERROR 39: The number of columns of BETA is not ",
"equal to number of rows of U.")
PRINT NOTE[LABEL=" " ROWNAME=" " COLNAME=" "] , BETA , U
END
IF (Q ^= NROW(BETA)) THEN DO
CHECKER = 1
NOTE = CONCAT("ERROR 40: The number of columns of ESSENCEX is not ",
"equal to number of rows of BETA.")
PRINT NOTE[LABEL=" " ROWNAME=" " COLNAME=" "] , ESSENCEX , BETA
END
IF (A > NCOL(C)) THEN DO
CHECKER = 1
NOTE = CONCAT("ERROR 41: The number of rows of C is greater than ",
"the number of columns of C.")
PRINT NOTE[LABEL=" " ROWNAME=" " COLNAME=" "] , C
END
IF (B > NROW(U)) THEN DO
CHECKER = 1
NOTE = CONCAT("ERROR 42: The number of columns of U is greater ",
"than the number of rows of U.")
PRINT NOTE[LABEL=" " ROWNAME=" " COLNAME=" "] , U
END
IF (NROW(THETA0) ^= A) | (NCOL(THETA0) ^= B) THEN DO
CHECKER = 1
NOTE = "ERROR 43: The THETA0 matrix does not conform to CBETAU."
CBETAU = C * BETA * U
PRINT NOTE[LABEL=" " ROWNAME=" " COLNAME=" "] , THETA0 , CBETAU
END
FREE CBETAU
IF MIN(SIGSCAL) <= TOLERANCE THEN DO
CHECKER = 1
NOTE = "ERROR 44: Smallest value in SIGSCAL <= TOLERANCE
(too small)"
PRINT NOTE[LABEL=" " ROWNAME=" " COLNAME=" "] ,
TOLERANCE , SIGSCAL
END
IF CHECKER = 1 THEN GO TO ERROREND
***G.2) Define more matrices needed for power calculations and, when needed,
their ranks
XPXGINV = GINV(XPX)
M = C * XPXGINV * C`
RANKM = _RANKSYMM(M, "C * GINV(X`X) * C`")	***Compute rank of M
CBETAU = C * BETA * U
SD = DIAG(SQRT(VECDIAG(SIGMA)))
RHO = INV(SD) * SIGMA * INV(SD)	*** Correlation matrix to be printed
FREE SD
***G.3) Check and warning for less than full rank ESSENCEX
IF (R ^= Q) & (OPTPOWERCALC2[1,1] ^= 1) THEN DO
NOTE = CONCAT("ERROR 45: You have specified a less than full rank ",
"ESSENCEX matrix. Specifying OPT_ON={LTFR}	before ",
"RUN POWER	will allow calculations to complete in ",
"this case. In doing so, you accept responsibility ",
"for the results being the ones desired.")
PRINT NOTE[LABEL=" " ROWNAME=" " COLNAME=" "] ,
R [LABEL = "RANK OF X"] Q [LABEL = "NUMBER OF COLUMNS IN X"]
, ESSENCEX
GO TO ERROREND
END
IF (R ^= Q) & (OPTPOWERCALC2[1,1] = 1) THEN DO
NOTE = CONCAT("WARNING 11: You are performing calculations using ",
"a less than full rank ESSENCEX matrix. In doing ",
"so, you accept responsibility for the results ",
"being the ones desired.")
IF OPTWARNPRINT THEN PRINT NOTE[LABEL=" " ROWNAME=" " COLNAME=" "]
, ESSENCEX
END
***G.4) Checks for testable GLH and estimable CBETAU
***Per Lemma 15.1 part b, BIOS 262 notes, if X LTFR then the following are
***required for testability:
*** Full rank C (Rank of C = A)
*** Full rank M (Rank of M = A)
*** Full rank U (Rank of U = B)
*** Check C = C * XPXGINV * XPX
IF RANKC ^= A THEN DO
NOTE = COMPBL(CONCAT("ERROR 46: C must be full rank to ensure ",
"testability of CBETAU = THETA0. Your C matrix has ",
CHAR(A,1), " rows, but has rank ", CHAR(RANKC), "."))
PRINT NOTE[LABEL=" " ROWNAME=" " COLNAME=" "] , U
GO TO ERROREND
END
IF RANKU ^= B THEN DO
NOTE = COMPBL(CONCAT("ERROR 47: U must be full rank to ensure ",
"testability of CBETAU = THETA0. Your U matrix has ",
CHAR(B,1), " columns, but has rank ", CHAR(RANKU), "."))
PRINT NOTE[LABEL=" " ROWNAME=" " COLNAME=" "] , U
GO TO ERROREND
END
IF MAX(ABS(C - C*XPXGINV*XPX)) > TOLERANCE THEN DO
NOTE = CONCAT("ERROR 48: A requirement for estimability is that ",
"C = C * GINV(X`X) * X`X. Your choices of C and ",
"ESSENCEX do not provide this. We suggest using ",
"full rank coding for ESSENCEX.")
PRINT NOTE[LABEL=" " ROWNAME=" " COLNAME=" "] , C , ESSENCEX
GO TO ERROREND
END
IF RANKM ^= A THEN DO
NOTE = COMPBL(CONCAT("ERROR 49: M = C(GINV(X`X))C` must be full ",
"rank to ensure testability of CBETAU = ",
"THETA0. Your M matrix is ", CHAR(A,1),
"x", CHAR(A,1), "but has rank ", CHAR(RANKM),
"."))
PRINT NOTE[LABEL=" " ROWNAME=" " COLNAME=" "] , M
GO TO ERROREND
END
***G.5) Create Orthonormal U for UNIREP test power calculations
IF OPTPOWERCALC2[4,1]=1 THEN DO
NOTE = CONCAT ("WARNING 17: You have specified the option UNIFORCE, which allows power ",
"calculations to continue without a U matrix that is orthonormal ",
"and orthogonal to a Px1 column of 1's. This option should be used ",
"WITH CAUTION. The user accepts responsibility for the results being ",
"the ones desired.")
IF OPTWARNPRINT THEN PRINT NOTE[LABEL=" " ROWNAME=" " COLNAME=" "]
END
UTEMP = U
IF (OPTPOWERCALC1[5,1] = 1) | (OPTPOWERCALC1[6,1] = 1) |
(OPTPOWERCALC1[7,1] = 1) | (OPTPOWERCALC1[8,1] = 1) | (OPTPOWERCALC1[9,1]=1) THEN DO
UPU = (U` * U + (U` * U)`) / 2
IF UPU[1 ,1] ^= 0 THEN UPU = UPU / UPU[1 ,1]
UDIF = ABS( UPU - I(B))
FREE UPU
IF ( MAX(UDIF) > SQRT(TOLERANCE) ) |
( (B > 1) * ( MAX( U`*J(P,1,1) ) > SQRT(TOLERANCE) ) > 0 )
THEN DO
IF OPTPOWERCALC2[3,1] = 0 & OPTPOWERCALC2[4,1]=0 THEN DO
NOTE = CONCAT("ERROR 50: For univariate repeated measures, U must be proportional ",
"to an orthonormal matrix [U`U = cI] and orthogonal to a Px1 column ",
"of 1's [U`1 = 0]. The U matrix specified does not have these ",
"properties. To have this program provide a U matrix with the required ",
"properties, specify OPT_ON= {ORTHU}	. To allow power calculations to continue",
" without a U matrix with these properties, specify OPT_ON= {UNIFORCE}	.",
" If you do not wish to compute power for UNIREP tests, specify OPT_OFF = ",
"{GG HF UN BOX}	.")
PRINT NOTE[LABEL=" " ROWNAME=" " COLNAME=" "] ,U
GO TO ERROREND
END
IF (OPTPOWERCALC2[3,1] = 1) & (OPTPOWERCALC2[4,1] = 0) THEN DO
CALL GSORTH(UORTH, T, FLAG, U)
UTEMP = UORTH
IF ( (B > 1) * ( MAX( UORTH`*J(P,1,1) ) > SQRT(TOLERANCE) ) > 0 ) THEN DO
NOTE = CONCAT("ERROR 51: You have ",
"specified option ORTHU so ",
"that the program will ",
"provide a U ",
"that is proportional to ",
"to an orthonormal matrix ",
"and orthogonal to a Px1 ",
"column of 1's. ",
"The original U given cannot ",
"be made to be orthogonal ",
"to a Px1 column of 1's. ",
"Choose a different U ",
"matrix.")
PRINT NOTE[LABEL=" " ROWNAME=" " COLNAME=" "]
, U
GO TO ERROREND
END
CBETAU = C * BETA * UTEMP
NOTE = CONCAT("WARNING 12: For univariate repeated ",
"measures, U must be proportional ",
"to an orthonormal matrix [U`U = cI] ",
"and orthogonal to a Px1 column ",
"of 1's [U`1 = 0]. The U matrix ",
"specified does not have these ",
"properties. A new U matrix with ",
"these properties was created from ",
"your input and ",
"used in UNIREP calculations:")
IF OPTWARNPRINT THEN DO
PRINT NOTE[LABEL=" " ROWNAME=" " COLNAME=" "]
, UTEMP[LABEL="U" ROWNAME=" "]
END
END
END
END
FREE UDIF
***G.6) Create B for HDLSS power calculations with the CM option
IF OPTPOWERCALC2[5,1]=1 & B>3000 THEN DO
NOTE = CONCAT ("ERROR 96: Current common computer memory size allows computing power for HDLSS models ",
"with <= 3000 repeated measures. Computing power for models with B>3000 may lead to ",
"program failure due to insufficient memory. Models with B>3000 may be run by specifying ",
"option OPT_OFF={CMWARN}	however, turning off this option should be done WITH CAUTION. ",
"The user accepts responsbility for potential program failure due to insufficient memory.")
PRINT NOTE[LABEL=" " ROWNAME=" " COLNAME=" "]
GO TO ERROREND
END
IF OPTPOWERCALC2[5,1]=0 & B>3000 THEN DO
NOTE = CONCAT ("WARNING 18: You have turned off option CMWARN, allowing power to be ",
"computed for HDLSS models with >3000 repeated measures. Computing power for ",
"models with B>3000 may lead to program failure due to insufficient memory, thus ",
"turning off this option should be done WITH CAUTION. The user accepts responsbility ",
"for potential program failure due to insufficient memory.")
IF OPTWARNPRINT THEN PRINT NOTE[LABEL=" " ROWNAME=" " COLNAME=" "]
END
***H) Loop to select ALPHA, BETA, SIGMA, N, and compute power
POWERCASE = 0
***H.1) select sigma
DO SIGMACNT = 1 TO NROW(SIGSCALTEMP)
SIGMASCALAR = SIGSCALTEMP[SIGMACNT,1]
*** Compute sigscaled covariance matrix
SIGMASCALED1 = SIGMA # SIGMASCALAR
*** Compute rho from sigscaled covariance matrix
VARSCALED = VECDIAG(SIGMASCALED1)
IF MIN(VARSCALED) <= TOLERANCE THEN DO
NOTE = COMPBL(CONCAT("ERROR 52: The covariance matrix formed with ",
"SIGSCAL element ", CHAR(SIGMACNT,1),
" has a variance <= TOLERANCE (too small)."))
PRINT NOTE[LABEL=" " ROWNAME=" " COLNAME=" "] , SIGSCAL
GO TO ERROREND
END
STDEVSCALED = SQRT(VARSCALED)
FREE VARSCALED
RHOSCALED1 = (DIAG(J(P,1,1) / (STDEVSCALED))) * SIGMASCALED1
* (DIAG(J(P,1,1) / (STDEVSCALED)))
FREE SIGMASCALED1
***H.2) Create new rhos
DO RHOCNT = 1 TO NROW(RHOSCALTEMP)
RHOSCALAR = RHOSCALTEMP[RHOCNT,1]
RHOJUNK = (RHOSCALED1 # RHOSCALAR)	*** Diagonal elements not =1
FREE RHOSCALED1
RHOOFFDIAG = RHOJUNK - DIAG(VECDIAG(RHOJUNK))	*** Off-diagonals
FREE RHOJUNK
RHOOFFDIAG = (RHOOFFDIAG + RHOOFFDIAG`) / 2	***To insure symmetry
IF MAX(ABS(RHOOFFDIAG)) > 1 THEN DO
NOTE = COMPBL(CONCAT("ERROR 53: SIGSCAL = ", CHAR(SIGMASCALAR,1),
" and RHOSCAL = ", CHAR(RHOSCALAR,1),
" produce a correlation with absolute ",
"value > 1 ."))
PRINT NOTE[LABEL=" " ROWNAME=" " COLNAME=" "] , SIGSCAL , RHOSCAL
GO TO ERROREND
END
IF MAX(ABS(RHOOFFDIAG)) = 1 THEN DO
NOTE = COMPBL(CONCAT("WARNING 13: SIGSCAL = ", CHAR(SIGMASCALAR,1),
" and RHOSCAL = ", CHAR(RHOSCALAR,1),
" produce a correlation with absolute ",
"value = 1 ."))
POWERWARN[20,1] = POWERWARN[20,1] + 1
IF OPTWARNPRINT THEN PRINT NOTE[LABEL=" " ROWNAME=" " COLNAME=" "]
, SIGSCAL , RHOSCAL
GO TO ERROREND
END
RHOSCALED2 = RHOOFFDIAG + I(P)
FREE RHOOFFDIAG
*** Create new sigma from rho
SIGMASCALED2 = DIAG(STDEVSCALED) * RHOSCALED2 * DIAG(STDEVSCALED)
FREE RHOSCALED2
FREE STDEVSCALED
SIGMASTAR = UTEMP` * SIGMASCALED2 * UTEMP
FREE SIGMASCALED2
SIGMASTAR = (SIGMASTAR + SIGMASTAR`) / 2	***To insure symmetry
CALL EIGEN(SIGMASTAREVAL, SIGMASTAREVEC, SIGMASTAR)
SIGMASTARLBL = {"U`*SIGMA*U"}
RANKSIGMASTAR = _RANKSYMM(SIGMASTAR, SIGMASTARLBL)
***H.3) Select Beta
DO BETACNT = 1 TO NROW(BETASCALTEMP)
BETASCALAR = BETASCALTEMP[BETACNT,1]
BETASCALED = BETA # BETASCALAR
THETA = C * BETASCALED * UTEMP
ESSH = (THETA - THETA0)` * SOLVE(M, I(NROW(M))) * (THETA - THETA0)
***H.4) Select N
DO NCNT = 1 TO NROW(REPNTEMP)
POWERCASE = POWERCASE + 1
N = REPNTEMP[NCNT,1] # NROW(ESSENCEX)
IF (INT(N) ^= N) THEN DO
NOTE = CONCAT("WARNING 14: You have specified a design ",
"with non-integer N. In doing so, you are ",
"responsible for correct interpretation of ",
"the results.")
IF OPTWARNPRINT THEN PRINT NOTE[LABEL=" " ROWNAME=" " COLNAME=" "]
END
E = SIGMASTAR # (N - R)	***Not used if (N - R) <= 0
H = REPNTEMP[NCNT,1] # ESSH
*FREE ESSH
*if HDLSS and if test other than HF or CM is specified, then return error
IF ((B > N-R) & ((N-R)>0) &(MAX(OPTPOWERCALC1[{1}:{5}]//OPTPOWERCALC1[{8}:{9}])>0))
THEN DO
NOTE = COMPBL(CONCAT("ERROR 97: Tests GG, UN, Box, HLT, PBT, and WLK ",
"have undesirable properties when applied to high ",
"dimension low sample size data, thus are disallowed ",
"when B > N-R. To turn off these tests, the user ",
"should specify OPT_OFF={GG UN HLT PBT WLK}."))
PRINT NOTE[LABEL=" " ROWNAME=" " COLNAME=" "]
GO TO ERROREND
END
*if not HDLSS and if Sigma not full rank, then return error
IF (B <= N-R) & (RANKSIGMASTAR ^= B) THEN DO
NOTE = COMPBL(CONCAT("ERROR 54: SIGMASTAR = U`*SIGMA*U must be ",
"full rank to ensure testability of CBETAU = ",
"THETA0. SIGMASTAR is ", CHAR(B), " x" , CHAR(B),
" but has rank ", CHAR(RANKSIGMASTAR), "."))
PRINT NOTE[LABEL=" " ROWNAME=" " COLNAME=" "] , SIGMASTAR
GO TO ERROREND
END
***H.5) Eigenvalues for H*INV(E)
IF MAX( OPTPOWERCALC1[ {1}:{4} ] ) THEN DO
IF (N - R) <= 0 THEN DO
EVAL = J(S,1,.)
RHOSQ = .
D = 1
MTP = B
DEIGVAL = .
SLAM1 = .
SLAM2 = .
SLAM3 = .
CANCORRMAX=.
END
ELSE DO
FINV = INV(HALF(E))`
HEIORTH = FINV * H * FINV`
HEIORTH = (HEIORTH + HEIORTH`) / 2	*** Insure symmetry
EVAL = EIGVAL(HEIORTH)
EVAL = EVAL[1:S,1]	*** At most S nonzero
EVAL = EVAL # (EVAL > TOLERANCE)
*** Set evals<tolerance to zero
***Make vector of squared generalized canonical correlations
EVALPOP = EVAL # (N - R) / N
CANCORR = EVALPOP[*,1] / (J(S,1,1) + EVALPOP[*,1])
CANCORR = ROUND(CANCORR, ROUNDOFF)
CANCORRMAX = CANCORR[1,1]	***Largest
END
END
***H.6) Select alpha
DO ALPHACNT = 1 TO NROW(ALPHATEMP)
ALPHASCALAR = ALPHATEMP[ALPHACNT,1]
***H.7) Initialize output
*** Set maximum possible output for power table
*** Then delete unrequested options
IF MAX( OPTPOWERCALC1[ {1}:{4} ] ) THEN
OUTPUT = POWERCASE || ALPHASCALAR || SIGMASCALAR || RHOSCALAR || BETASCALAR || N || CANCORRMAX || SIGTYPE
ELSE OUTPUT = POWERCASE || ALPHASCALAR || SIGMASCALAR || RHOSCALAR || BETASCALAR || N || {.} || SIGTYPE
IF CLTYPE<1 THEN
OUTPUT=OUTPUT|| CLTYPE || {0 0} || ALPHA_CL || ALPHA_CU
ELSE IF CLTYPE>=1 THEN
OUTPUT=OUTPUT|| CLTYPE || N_EST || RANK_EST || ALPHA_CL || ALPHA_CU
IF IP_PLAN=0 THEN
OUTPUT=OUTPUT||IP_PLAN || {0 0}
ELSE IF IP_PLAN=1 THEN
OUTPUT=OUTPUT||IP_PLAN||N_IP||RANK_IP
IF NROW(KEEPOUT) = 0 THEN DO
FREE OUTPUT
IF NROW(HOLDPOWERLBL) > 0 THEN FREE HOLDPOWERLBL
END
ELSE DO
OUTPUT = OUTPUT[1, KEEPOUT]
HOLDPOWERLBL = KEEPOUTLBL
END
***H.8) Compute requested power calculations
***H.8.a) Start UNIREP power calcs, if any
EPS=.
IF MAX( OPTPOWERCALC1[ {5}:{9} ] ) THEN DO
CALL _FIRSTUNI(D, MTP, EPS, DEIGVAL, SLAM1, SLAM2, SLAM3, SIGMASTAR, B)
*** Find first requested UNIREP test so include epsilon
FIRSTUNI= {4} + MIN( LOC( OPTPOWERCALC1[ {5}:{9} ] ) )
END
***Select requested power calculations
*** POWERCALC = 1 --> Univariate test or all mult tests coincide
*** POWERCALC = 2 --> HL Trace
*** POWERCALC = 3 --> PB Trace
*** POWERCALC = 4 --> Wilks LR
*** POWERCALC = 5 --> UNIREP Uncorrected
*** POWERCALC = 6 --> UNIREP Huynh-Feldt
*** POWERCALC = 7 --> UNIREP Huynh-Feldt with Chi-Muller
*** POWERCALC = 8 --> UNIREP Geisser-Greenhouse
*** POWERCALC = 9 --> UNIREP Box Conservative
POWERCALCNUM = (LOC(OPTPOWERCALC1))`
DO POWERCNT = 1 TO NROW(POWERCALCNUM)
POWERCALC = POWERCALCNUM[POWERCNT,1]
IF POWERCALC=1 THEN
CALL _SPECIAL(POWER, LBL, POWERWARN,
A, B, S, N, R, EVAL, ALPHASCALAR,
OPTPOWERMAT2)
IF POWERCALC = 2 THEN
CALL _HLT(POWER, LBL, POWERWARN,
A, B, S, N, R, EVAL, ALPHASCALAR, MMETHODTEMP,
OPTPOWERMAT2)
IF POWERCALC = 3 THEN
CALL _PBT(POWER, LBL, POWERWARN,
A, B, S, N, R, EVAL, ALPHASCALAR, MMETHODTEMP,
OPTPOWERMAT2)
IF POWERCALC = 4 THEN
CALL _WLK(POWER, LBL, POWERWARN,
A, B, S, N, R, EVAL, ALPHASCALAR, MMETHODTEMP,
OPTPOWERMAT2)
IF POWERCALC = 5 THEN DO
EXEPS = 1
CALL _LASTUNI(POWER, LBL, POWERWARN, EXEPS, H, E, A, B, R, N,
EPS, POWERCALC, OPTPOWERMAT2, ALPHASCALAR,
FIRSTUNI, SIGMASTAREVAL, SIGMASTAREVEC,
UCDFTEMP, UMETHODTEMP)
END
IF POWERCALC = 6 THEN DO
IF (N - R) <= 0 THEN EXEPS = .
ELSE EXEPS = _HFEXEPS(B, N, R, D, MTP, EPS, DEIGVAL, SLAM1,
SLAM2, SLAM3, SIGMASTAREVAL,
SIGMASTAREVEC, UMETHODTEMP)
IF IP_PLAN=1 THEN DO
EPS_IP = _HFEXEPS(B, N_IP, RANK_IP, D, MTP, EPS, DEIGVAL,
SLAM1, SLAM2, SLAM3, SIGMASTAREVAL,
SIGMASTAREVEC, UMETHODTEMP)
EPS=EPS_IP
END
CALL _LASTUNI(POWER, LBL, POWERWARN, EXEPS, H, E, A, B, R, N,
EPS, POWERCALC, OPTPOWERMAT2, ALPHASCALAR,
FIRSTUNI, SIGMASTAREVAL, SIGMASTAREVEC,
UCDFTEMP, UMETHODTEMP)
END
IF POWERCALC = 7 THEN DO
IF (N - R) <= 0 THEN EXEPS = .
ELSE EXEPS = _CMEXEPS(B, N, R, D, MTP, EPS, DEIGVAL, SLAM1,
SLAM2, SLAM3, SIGMASTAREVAL,
SIGMASTAREVEC, UMETHODTEMP)
IF IP_PLAN=1 THEN DO
EPS_IP = _CMEXEPS(B, N_IP, RANK_IP, D, MTP, EPS, DEIGVAL,
SLAM1, SLAM2, SLAM3, SIGMASTAREVAL,
SIGMASTAREVEC, UMETHODTEMP)
EPS=EPS_IP
END
CALL _LASTUNI(POWER, LBL, POWERWARN, EXEPS, H, E, A, B, R, N,
EPS, POWERCALC, OPTPOWERMAT2, ALPHASCALAR,
FIRSTUNI, SIGMASTAREVAL, SIGMASTAREVEC,
UCDFTEMP, UMETHODTEMP)
END
IF POWERCALC = 8 THEN DO
IF (N - R) <= 0 THEN EXEPS=.
ELSE EXEPS = _GGEXEPS(B, N, R, D, MTP, EPS, DEIGVAL, SLAM1,
SLAM2, SLAM3, SIGMASTAREVAL,
SIGMASTAREVEC, UMETHODTEMP)
IF IP_PLAN=1 THEN DO
EPS_IP = _GGEXEPS(B, N_IP, RANK_IP, D, MTP, EPS, DEIGVAL,
SLAM1, SLAM2, SLAM3, SIGMASTAREVAL,
SIGMASTAREVEC, UMETHODTEMP)
EPS=EPS_IP
END
CALL _LASTUNI(POWER, LBL, POWERWARN, EXEPS, H, E, A, B, R, N,
EPS, POWERCALC, OPTPOWERMAT2, ALPHASCALAR,
FIRSTUNI, SIGMASTAREVAL, SIGMASTAREVEC,
UCDFTEMP, UMETHODTEMP)
END
IF POWERCALC = 9 THEN DO
IF (N - R) <= 0 THEN EXEPS = .
ELSE EXEPS = 1 / B
CALL _LASTUNI(POWER, LBL, POWERWARN, EXEPS, H, E, A, B, R, N,
EPS, POWERCALC, OPTPOWERMAT2, ALPHASCALAR,
FIRSTUNI, SIGMASTAREVAL, SIGMASTAREVEC,
UCDFTEMP, UMETHODTEMP)
END
***H.8.c) Append all requested power calculations in a row
OUTPUT = OUTPUT || POWER
HOLDPOWERLBL = HOLDPOWERLBL || LBL	***Should only do this once
POWEREQ1 =
((OUTPUT # ( (SUBSTR(HOLDPOWERLBL,1,5) = "POWER") &
(SUBSTR(HOLDPOWERLBL,1,6) ^= "POWERC"))) = 1)
OUTPUT = ROUND(OUTPUT, ROUNDOFF)
POWERROUNDEQ1 =
((OUTPUT # ( (SUBSTR(HOLDPOWERLBL,1,5) = "POWER") &
(SUBSTR(HOLDPOWERLBL,1,6) ^= "POWERC"))) = 1)
POWERWARN[22,1] = POWERWARN[22,1] + SUM(POWERROUNDEQ1) -
SUM(POWEREQ1)
FREE POWER LBL
END	***Powercalc
***H.8.d) Stack calculations
HOLDPOWER = HOLDPOWER // OUTPUT
***F.9) Check for sufficient sample size
IF ((N - R) <= 5) THEN DO
IF ((B > 1) & (ANY(OPTPOWERCALC1[{5 9},1]) = 1) & (EPS ^= 1)) |
((S > 1) & (ANY(OPTPOWERCALC1[6:8,1]) = 1)) |
((S > 1) & (ANY(OPTPOWERCALC1[2:4,1]) = 1))
THEN POWERWARN[21,1] = POWERWARN[21,1] + 1
END
END	*** Alpha
END	*** Repn
END	*** Beta
END	*** Rho
END	*** Sigma
***I) Print warnings from loop
IF (NROW(LOC(POWERWARN > 0)) > 0) & OPTWARNPRINT THEN DO
WARNNONZERO = POWERWARN[LOC(POWERWARN > 0)]
WARNNONZEROLBL = POWERWARNLBL[LOC(POWERWARN > 0)]
WARNINGS = COMPBL(CONCAT("POWER CALCULATION WARNING ",
TRIM(WARNNONZEROLBL),
" This occurred ", char(warnnonzero,2),
" time(s)."))
DO I = 1 TO NROW(WARNINGS)
PRINT (WARNINGS[I,]) [COLNAME = " " ROWNAME=" " LABEL=" "]
END
END
***J) Printed Output
***J.1) Print requested matrices
IF (OPTPRINT = 0) & ANY(OPTMATPRINT) THEN DO
PRINT /
PRINT "****REQUESTED PRINTED MATRICES***"
IF OPTMATPRINT[ 1,1] = 1 THEN PRINT ESSENCEX
IF OPTMATPRINT[ 2,1] = 1 THEN PRINT R[LABEL = "RANK OF X"]
IF OPTMATPRINT[ 3,1] = 1 THEN PRINT BETA
IF OPTMATPRINT[ 4,1] = 1 THEN PRINT SIGMA
IF OPTMATPRINT[ 5,1] = 1 THEN PRINT RHO
IF OPTMATPRINT[ 6,1] = 1 THEN PRINT C
IF OPTMATPRINT[ 7,1] = 1 THEN PRINT RANKC[LABEL = "RANK OF C"]
IF OPTMATPRINT[ 8,1] = 1 THEN PRINT U[LABEL = "U"]
IF OPTMATPRINT[ 9,1] = 1 THEN PRINT B[LABEL = "RANK OF U"]
IF OPTMATPRINT[10,1] = 1 THEN PRINT THETA0
IF OPTMATPRINT[11,1] = 1 THEN PRINT CBETAU[LABEL="C * BETA * U"]
END
***J.2) Print power calculations
***The following 8 statements deal with a user specifying
***ROUND greater than the default field width
IF ROUND = 8 THEN MATTRIB HOLDPOWER FORMAT=BEST10.
IF ROUND = 9 THEN MATTRIB HOLDPOWER FORMAT=BEST11.
IF ROUND = 10 THEN MATTRIB HOLDPOWER FORMAT=BEST12.
IF ROUND = 11 THEN MATTRIB HOLDPOWER FORMAT=BEST13.
IF ROUND = 12 THEN MATTRIB HOLDPOWER FORMAT=BEST14.
IF ROUND = 13 THEN MATTRIB HOLDPOWER FORMAT=BEST15.
IF ROUND = 14 THEN MATTRIB HOLDPOWER FORMAT=BEST16.
IF ROUND = 15 THEN MATTRIB HOLDPOWER FORMAT=BEST17.
POWERCASETOT = NROW(HOLDPOWER)
IF OPTPRINT = 0 THEN DO
IF POWERCASETOT <= 40 THEN PRINT / "****POWER CALCULATIONS****" ,
HOLDPOWER[ROWNAME=" " COLNAME=HOLDPOWERLBL]
ELSE DO
BRKPT = DO(36, POWERCASETOT, 36)
IF MAX(BRKPT) ^= POWERCASETOT THEN
BRKPT = BRKPT || POWERCASETOT
START = 1
DO CNT = 1 TO NCOL(BRKPT)
STP = BRKPT[1, CNT]
HOLDPOW = HOLDPOWER[START:STP,]
IF CNT=1 THEN PRINT / "****POWER CALCULATIONS****" ,
HOLDPOW[ROWNAME=" " COLNAME=HOLDPOWERLBL]
ELSE PRINT /
HOLDPOW[ROWNAME=" " COLNAME=HOLDPOWERLBL]
START = STP + 1
FREE HOLDPOW
END
END
END
***J.3) Create SAS dataset if option was requested
IF OPTDATASET THEN CALL _SASDS(HOLDPOWER, HOLDPOWERLBL, DSNAME,OPTWARNPRINT)
***K) Free matrices on the hit list and FINISH
GO TO NOERROREND
ERROREND:
NOTE = {"PROGRAM TERMINATED WITH ONE OR MORE MAJOR ERRORS." ,
"PROGRAM TERMINATED WITH ONE OR MORE MAJOR ERRORS." ,
"PROGRAM TERMINATED WITH ONE OR MORE MAJOR ERRORS."}
PRINT NOTE[LABEL=" " ROWNAME=" " COLNAME=" "]
NOERROREND:
DO CNT = 1 TO NROW(HITLIST)
IF HITLIST[CNT] = {U} THEN FREE U
ELSE IF HITLIST[CNT] = {THETA0} THEN FREE THETA0
ELSE IF HITLIST[CNT] = {REPN} THEN FREE REPN
ELSE IF HITLIST[CNT] = {BETASCAL} THEN FREE BETASCAL
ELSE IF HITLIST[CNT] = {SIGSCAL} THEN FREE SIGSCAL
ELSE IF HITLIST[CNT] = {RHOSCAL} THEN FREE RHOSCAL
ELSE IF HITLIST[CNT] = {ALPHA} THEN FREE ALPHA
ELSE IF HITLIST[CNT] = {ROUND} THEN FREE ROUND
ELSE IF HITLIST[CNT] = {TOLERANCE} THEN FREE TOLERANCE
ELSE IF HITLIST[CNT] = {UCDF} THEN FREE UCDF
ELSE IF HITLIST[CNT] = {UMETHOD} THEN FREE UMETHOD
ELSE IF HITLIST[CNT] = {MMETHOD} THEN FREE MMETHOD
ELSE IF HITLIST[CNT] = {IP_PLAN} THEN FREE IP_PLAN
ELSE IF HITLIST[CNT] = {CLTYPE} THEN FREE CLTYPE
ELSE IF HITLIST[CNT] = {ALPHA_CL} THEN FREE ALPHA_CL
ELSE IF HITLIST[CNT] = {ALPHA_CU} THEN FREE ALPHA_CU
ELSE IF HITLIST[CNT] = {SIGTYPE} THEN FREE SIGTYPE
ELSE IF HITLIST[CNT] = {DSNAME} THEN FREE DSNAME
END
FINISH _POWER
*************************************************************************
* *
* _RANKSYMM *
* *
* This function computes the rank of a square symmetric *
* nonnegative definite matrix via eigenvalues. *
* *
* INPUTS *
* *
* 1) Program supplied *
* *
* MATRIX, matrix which will be checked *
* MATRIXLBL, label to identify the matrix *
* TOLERANCE, value not tolerated, numeric zero (global) *
* *
* RETURNS *
* *
* . if MATRIX is not symmetric or positive definite *
* otherwise returns 0<= RANKMATRIX <=dimension of MATRIX *
* *
*************************************************************************
START _RANKSYMM (
MATRIX, MATRIXLBL)
GLOBAL (TOLERANCE)
***The following two checks should be performed if this module is used
***outside of _POWER(), which guarantees the conditions are fulfilled
***IF NCOL(MATRIX)=0 THEN DO
*** RANKMATRIX = .
*** PRINT CONCAT("ERROR 55: MATRIX ", MATRIXLBL, "does not exist.")
*** RETURN(RANKMATRIX)
*** END
***IF NCOL(MATRIX)^=NROW(MATRIX) THEN DO
*** RANKMATRIX = .
*** PRINT CONCAT("ERROR 56: MATRIX ", MATRIXLBL, "is not square.")
*** RETURN(RANKMATRIX)
*** END
IF ALL(MATRIX = .) THEN DO
RANKMATRIX = .
NOTE = COMPBL(CONCAT("ERROR 57: Matrix ", MATRIXLBL, " is all ",
"missing values"))
PRINT NOTE[LABEL=" " ROWNAME=" " COLNAME=" "] ,
MATRIX [LABEL = MATRIXLBL]
RETURN(RANKMATRIX)
END
MAXABSVAL = MAX(ABS(MATRIX))
IF MAXABSVAL = {0} THEN DO
RANKMATRIX = .
NOTE = COMPBL(CONCAT("ERROR 58: Matrix ", MATRIXLBL,
" has MAX(ABS(all elements)) = exact zero."))
PRINT NOTE[LABEL=" " ROWNAME=" " COLNAME=" "] ,
MATRIX [LABEL=MATRIXLBL]
RETURN(RANKMATRIX)
END
NMATRIX = MATRIX / MAXABSVAL
***sqrt in next line due to numerical inaccuracy in sscp
calculation with some data via sweep
IF MAX(ABS(NMATRIX - NMATRIX`)) >= SQRT(TOLERANCE) THEN DO
RANKMATRIX = .
NOTE = COMPBL(CONCAT("ERROR 59: Matrix ", MATRIXLBL,
" is not symmetric within SQRT(TOLERANCE)."))
PRINT NOTE[LABEL=" " ROWNAME=" " COLNAME=" "] ,
MATRIX [LABEL=MATRIXLBL]
RETURN(RANKMATRIX)
END
EVALS = EIGVAL(NMATRIX)
FREE NMATRIX
IF MIN(EVALS) < (-SQRT(TOLERANCE)) THEN DO
RANKMATRIX = .
NOTE = COMPBL(CONCAT("ERROR 60: Matrix ", MATRIXLBL,
" is *NOT* nonnegative definite (and has at ",
"least one eigenvalue strictly less than ",
"zero). This may happen due to programming ",
"error or rounding error of a nearly LTFR ",
"matrix. This may be able to be fixed using ",
"usual scaling/centering techniques. The ",
"Eigenvalues/MAX(ABS(original matrix)) are: "))
PRINT NOTE[LABEL=" " ROWNAME=" " COLNAME=" "] ,
EVALS [LABEL=" " ROWNAME=" "]
NOTE = CONCAT(" The MAX(ABS(original matrix)) is ",
CHAR(MAXABSVAL,1), ".")
PRINT NOTE[LABEL=" " ROWNAME=" " COLNAME=" "]
RETURN(RANKMATRIX)
END
RANKMATRIX = SUM(EVALS >= TOLERANCE )
RETURN(RANKMATRIX)
FINISH _RANKSYMM
*************************************************************************
* *
* _SIZECHK *
* *
* This function checks if a matrix has more than one column. *
* *
* INPUTS *
* *
* 1) Program supplied *
* *
* MATRIX, matrix which will be checked *
* MATRIXLBL, label to identify the matrix *
* *
* RETURNS *
* *
* 1, if MATRIX has more than one column *
* 0, otherwise *
* *
*************************************************************************
START _SIZECHK (
MATRIX, MATRIXLBL)
CHECKER = 0
IF NCOL(MATRIX) > 1 THEN DO
CHECKER = 1
NOTE = COMPBL(CONCAT("ERROR 61: Input ", MATRIXLBL,
" has more than one row and more than one ",
"column. We require that ", MATRIXLBL,
" be a vector not a matrix."))
MATRIXPRINT = MATRIX`
PRINT NOTE[LABEL=" " ROWNAME=" " COLNAME=" "] ,
MATRIXPRINT[LABEL=MATRIXLBL]
RETURN(CHECKER)
END
RETURN(CHECKER)
FINISH _SIZECHK
*************************************************************************
* *
* _TYPEMISSCHK *
* *
* This function verifies that a matrix is of the required type, *
* either character or numeric. Also checks for that a matrix does not *
* contain missing values. *
* *
* INPUTS *
* *
* 1) Program supplied *
* *
* MATRIX, matrix which will be checked *
* MATRIXLBL, label to identify the matrix *
* TARGET, one character, "N" (numeric) or "C" (character) *
* *
* RETURNS *
* *
* 1, if MATRIX is the required type *
* 0, otherwise *
* *
*************************************************************************
START _TYPEMISSCHK (
MATRIX, MATRIXLBL, TARGET)
CHECKER = 0
IF TARGET = "N" THEN DO
IF TYPE(MATRIX) ^= TARGET THEN DO
CHECKER = 1
NOTE = COMPBL(CONCAT("ERROR 62: Matrix ", MATRIXLBL,
" must be numeric."))
PRINT NOTE[LABEL=" " ROWNAME=" " COLNAME=" "] ,
MATRIX [LABEL = MATRIXLBL]
RETURN(CHECKER)
END
IF NROW(LOC(MATRIX = .)) > 0 THEN DO
CHECKER = 1
NOTE = COMPBL(CONCAT("ERROR 63: Matrix ", MATRIXLBL,
" cannot contain missing values."))
PRINT NOTE[LABEL=" " ROWNAME=" " COLNAME=" "] ,
MATRIX [LABEL = MATRIXLBL]
RETURN(CHECKER)
END
END
IF TARGET = "C" THEN DO
IF TYPE(MATRIX) ^= TARGET THEN DO
CHECKER = 1
NOTE = COMPBL(CONCAT("ERROR 64: Matrix ", MATRIXLBL,
" must be character."))
PRINT NOTE[LABEL=" " ROWNAME=" " COLNAME=" "] ,
MATRIX [LABEL = MATRIXLBL]
RETURN(CHECKER)
END
IF NROW(LOC(MATRIX = ".")) > 0 THEN DO
CHECKER = 1
NOTE = COMPBL(CONCAT("ERROR 65: Matrix ", MATRIXLBL,
" cannot contain missing values."))
PRINT NOTE[LABEL=" " ROWNAME=" " COLNAME=" "] ,
MATRIX [LABEL = MATRIXLBL]
RETURN(CHECKER)
END
END
RETURN(CHECKER)
FINISH _TYPEMISSCHK
*************************************************************************
* *
* _SETOPT *
* *
* This module _SETOPT sets the options requested by the user. *
* *
* *
* INPUTS *
* *
* 1) Program supplied *
* *
* NEWOPTN, column of on/off switches (0 or 1) for options *
* NEWOPTNLBL, column of option names which label NEWOPTN *
* OPT_ON, column of user requested options to turn on *
* OPT_OFF, column of user requested options to turn off *
* *
* OUTPUTS *
* *
* NEWOPTN, column of switches with requested options turned on/off*
* *
*************************************************************************
START _SETOPT (NEWOPTN,
NEWOPTNLBL, OPT_ON, OPT_OFF)
DO CNT = 1 TO NROW(OPT_ON)
NEWOPTN = NEWOPTN <> ( NEWOPTNLBL = OPT_ON[CNT,1] )
END
DO CNT = 1 TO NROW(OPT_OFF)
NEWOPTN = NEWOPTN # ( NEWOPTNLBL ^= OPT_OFF[CNT,1] )
END
FINISH _SETOPT
*************************************************************************
[truncated: 2,521 more rows]
[truncated: 1 more columns]
