# Supplementary material for: Using Power Analysis to Choose the Unit of Randomization, Outcome, and Approach for Subgroup Analysis for a Multilevel Randomized Controlled Clinical Trial to Reduce Disparities in Cardiovascular Health
Source: Prev Sci. 2024 May 20;25(Suppl 3):433–45. doi: 10.1007/s11121-024-01673-y (PMC11239604; doi:10.1007/s11121-024-01673-y)
Supplement: Supplementary file 2 — Supplementary file2 (ZIP 303 KB) [file 11121_2024_1673_MOESM2_ESM.zip › THREEONE.IML]

START THREEONE(THREE,P,AAA);
*P= 3x1 vector of dimensions;
*PSTAR= P[3]#P[2]#P[1] ;
*Dimension 1 varies fastest, dimension 3 varies slowest;
*THREE=PSTAR x PSTAR matrix, such as covariance; 
*AAA= character constant of length 3 with each position either A or I ;
*If AAA="AIA" then dimensions 1 and 3 are averaged  ;
* to output P[2] x P[2] matrix ONE;
*If AAA= "AAA" then THREE= is 1 x 1;
*If AAA= "III" then THREE=ONE;

PSTAR=P[#];

IF (NCOL(THREE)^=NROW(THREE)) | 
   (NCOL(THREE)^=PSTAR)       |
   (TYPE(AAA)^="C")           THEN RETURN(.A);
AI=COUNT(AAA,"A")+COUNT(AAA,"I");
IF (LENGTH(AAA)^=3)|(AI^=3)   THEN RETURN(.B);

TALL={1};
  DO I=1 TO 3;
  IF SUBSTR(AAA,I,1)="A" THEN TI=J( P[I], 1 , 1/P[I] );
                         ELSE TI=I( P[I] );
  TALL=TI @ TALL;
  END;
ONE=TALL`*THREE*TALL;
RETURN(ONE);
FINISH THREEONE;
